# Supplementary material for: Metabolic adaptations underlying genome flexibility in prokaryotes
Source: PLoS Genet. 2018 Oct 29;14(10):e1007763. doi: 10.1371/journal.pgen.1007763 (PMC6224172; doi:10.1371/journal.pgen.1007763)
Supplement: S1 Table — (XLSX) [file pgen.1007763.s012.xlsx]

## Sheet: Supplementary Table 1
List of all strains used in the study (genes, reactions, and metabolic networks extracted from KEGG using the abbreviation kegg_abbr)
species	strain	kegg_abbr
Chlamydia muridarum	Chlamydia muridarum Nigg	cmu
Chlamydia muridarum	Chlamydia muridarum Nigg CM972	cmur
Chlamydia muridarum	Chlamydia muridarum Nigg 2 MCR	cmn
Chlamydia muridarum	Chlamydia muridarum Nigg3 clone G0.1.1	cmm
Chlamydia muridarum	Chlamydia muridarum Nigg3 clone G28.38.1	cmg
Chlamydia muridarum	Chlamydia muridarum Nigg3	cmx
Chlamydia muridarum	Chlamydia muridarum Nigg3 CMUT3-5	cmz
Alteromonas mediterranea	Alteromonas mediterranea DE	amc
Alteromonas mediterranea	Alteromonas mediterranea 615	amh
Alteromonas mediterranea	Alteromonas mediterranea DE1	amaa
Alteromonas mediterranea	Alteromonas mediterranea U4	amal
Alteromonas mediterranea	Alteromonas mediterranea U7	amae
Alteromonas mediterranea	Alteromonas mediterranea U8	amao
Alteromonas mediterranea	Alteromonas mediterranea UM4b	amad
Alteromonas mediterranea	Alteromonas mediterranea UM7	amai
Alteromonas mediterranea	Alteromonas mediterranea MED64	amag
Bacillus velezensis	Bacillus velezensis FZB42	bay
Bacillus velezensis	Bacillus velezensis CAU B946	baq
Bacillus velezensis	Bacillus velezensis YAU B9601-Y2	bya
Bacillus velezensis	Bacillus velezensis AS43.3	bamp
Bacillus velezensis	Bacillus velezensis UCMB5036	baml
Bacillus velezensis	Bacillus velezensis UCMB5033	bama
Bacillus velezensis	Bacillus velezensis UCMB5113	bamn
Bacillus velezensis	Bacillus velezensis NAU-B3	bamb
Bacillus velezensis	Bacillus velezensis TrigoCor1448	bamt
Bacillus velezensis	Bacillus velezensis SQR9	bamy
Bacillus velezensis	Bacillus velezensis	bmp
Buchnera aphidicola	Buchnera aphidicola APS (Acyrthosiphon pisum)	buc
Buchnera aphidicola	Buchnera aphidicola 5A (Acyrthosiphon pisum)	bap
Buchnera aphidicola	Buchnera aphidicola Tuc7 (Acyrthosiphon pisum)	bau
Buchnera aphidicola	Buchnera aphidicola JF98 (Acyrthosiphon pisum)	baw
Buchnera aphidicola	Buchnera aphidicola JF99 (Acyrthosiphon pisum)	bajc
Buchnera aphidicola	Buchnera aphidicola LL01 (Acyrthosiphon pisum)	bua
Buchnera aphidicola	Buchnera aphidicola TLW03 (Acyrthosiphon pisum)	bup
Buchnera aphidicola	Buchnera aphidicola Ak (Acyrthosiphon kondoi)	bak
Buchnera aphidicola	Buchnera aphidicola Ua (Uroleucon ambrosiae)	buh
Buchnera aphidicola	Buchnera aphidicola F009 (Myzus persicae)	bapf
Buchnera aphidicola	Buchnera aphidicola G002 (Myzus persicae)	bapg
Buchnera aphidicola	Buchnera aphidicola USDA (Myzus persicae)	bapu
Buchnera aphidicola	Buchnera aphidicola W106 (Myzus persicae)	bapw
Buchnera aphidicola	Buchnera aphidicola Sg (Schizaphis graminum)	bas
Buchnera aphidicola	Buchnera aphidicola Bp (Baizongia pistaciae)	bab
Buchnera aphidicola	Buchnera aphidicola BCc	bcc
Buchnera aphidicola	Buchnera aphidicola (Cinara tujafilina)	baj
Buchnera aphidicola	Buchnera aphidicola (Aphis glycines)	baph
Enterococcus faecalis	Enterococcus faecalis V583	efa
Enterococcus faecalis	Enterococcus faecalis 62	efl
Enterococcus faecalis	Enterococcus faecalis OG1RF	efi
Enterococcus faecalis	Enterococcus faecalis D32	efd
Enterococcus faecalis	Enterococcus faecalis Symbioflor 1	efs
Enterococcus faecalis	Enterococcus faecalis DENG1	efn
Enterococcus faecalis	Enterococcus faecalis ATCC 29212	efq
Acetobacter pasteurianus	Acetobacter pasteurianus IFO 3283-01	apt
Acetobacter pasteurianus	Acetobacter pasteurianus IFO 3283-01-42C	apw
Acetobacter pasteurianus	Acetobacter pasteurianus IFO 3283-03	apf
Acetobacter pasteurianus	Acetobacter pasteurianus IFO 3283-07	apu
Acetobacter pasteurianus	Acetobacter pasteurianus IFO 3283-12	apg
Acetobacter pasteurianus	Acetobacter pasteurianus IFO 3283-22	apq
Acetobacter pasteurianus	Acetobacter pasteurianus IFO 3283-26	apx
Acetobacter pasteurianus	Acetobacter pasteurianus IFO 3283-32	apz
Acetobacter pasteurianus	Acetobacter pasteurianus 386B	apk
Synechocystis sp. PCC 6803	Synechocystis sp. PCC 6803	syn
Synechocystis sp. PCC 6803	Synechocystis sp. PCC 6803	syz
Synechocystis sp. PCC 6803	Synechocystis sp. PCC 6803 GT-S	syy
Synechocystis sp. PCC 6803	Synechocystis sp. PCC 6803 GT-I	syt
Synechocystis sp. PCC 6803	Synechocystis sp. PCC 6803 PCC-N	sys
Synechocystis sp. PCC 6803	Synechocystis sp. PCC 6803 PCC-P	syq
Neisseria meningitidis	Neisseria meningitidis Z2491 (serogroup A)	nma
Neisseria meningitidis	Neisseria meningitidis MC58 (serogroup B)	nme
Neisseria meningitidis	Neisseria meningitidis alpha710 (serogroup B)	nmp
Neisseria meningitidis	Neisseria meningitidis H44/76 (serogroup B)	nmh
Neisseria meningitidis	Neisseria meningitidis FAM18 (serogroup C)	nmc
Neisseria meningitidis	Neisseria meningitidis 053442 (serogroup C)	nmn
Neisseria meningitidis	Neisseria meningitidis 8013 (serogroup C)	nmt
Neisseria meningitidis	Neisseria meningitidis alpha14 (cnl strain)	nmi
Neisseria meningitidis	Neisseria meningitidis G2136 (serogroup B)	nmd
Neisseria meningitidis	Neisseria meningitidis M01-240149 (serogroup B)	nmm
Neisseria meningitidis	Neisseria meningitidis M01-240355 (serogroup B)	nms
Neisseria meningitidis	Neisseria meningitidis M04-240196 (serogroup B)	nmq
Neisseria meningitidis	Neisseria meningitidis WUE 2594 (serogroup A)	nmw
Neisseria meningitidis	Neisseria meningitidis NZ-05/33 (serogroup B)	nmz
Neisseria meningitidis	Neisseria meningitidis 510612 (serogroup A)	nmx
Brucella suis	Brucella suis 1330	bms
Brucella suis	Brucella suis 1330	bsi
Brucella suis	Brucella suis bv. 1	bsf
Brucella suis	Brucella suis bv. 2 Bs143CITA	bsui
Brucella suis	Brucella suis bv. 2 PT09143	bsup
Brucella suis	Brucella suis bv. 2 PT09172	bsuv
Brucella suis	Brucella suis bv. 2 Bs364CITA	bsuc
Brucella suis	Brucella suis ATCC 23445	bmt
Brucella suis	Brucella suis bv. 3	bsz
Brucella suis	Brucella suis VBI22	bsv
Brucella suis	Brucella suis ZW043	bsw
Brucella suis	Brucella suis ZW046	bsg
Burkholderia cenocepacia	Burkholderia cenocepacia AU1054	bcn
Burkholderia cenocepacia	Burkholderia cenocepacia HI2424	bch
Burkholderia cenocepacia	Burkholderia cenocepacia MC0-3	bcm
Burkholderia cenocepacia	Burkholderia cenocepacia J2315	bcj
Burkholderia cenocepacia	Burkholderia cenocepacia DDS 22E-1	bcen
Burkholderia cenocepacia	Burkholderia cenocepacia DWS 37E-2	bcew
Burkholderia cenocepacia	Burkholderia cenocepacia H111	bceo
Bifidobacterium longum	Bifidobacterium longum NCC2705	blo
Bifidobacterium longum	Bifidobacterium longum DJO10A	blj
Bifidobacterium longum	Bifidobacterium longum subsp. infantis ATCC 15697 (JGI)	bln
Bifidobacterium longum	Bifidobacterium longum subsp. infantis ATCC 15697 (Tokyo)	blon
Bifidobacterium longum	Bifidobacterium longum subsp. infantis 157F	blf
Bifidobacterium longum	Bifidobacterium longum subsp. longum JDM301	bll
Bifidobacterium longum	Bifidobacterium longum subsp. longum BBMN68	blb
Bifidobacterium longum	Bifidobacterium longum subsp. longum JCM 1217	blm
Bifidobacterium longum	Bifidobacterium longum subsp. longum KACC 91563	blk
Bifidobacterium longum	Bifidobacterium longum subsp. longum F8	blg
Bifidobacterium longum	Bifidobacterium longum subsp. longum GT15	blz
Bifidobacterium longum	Bifidobacterium longum BXY01	blx
Streptococcus thermophilus	Streptococcus thermophilus CNRZ1066	stc
Streptococcus thermophilus	Streptococcus thermophilus LMG18311	stl
Streptococcus thermophilus	Streptococcus thermophilus LMD-9	ste
Streptococcus thermophilus	Streptococcus thermophilus ND03	stn
Streptococcus thermophilus	Streptococcus thermophilus JIM 8232	stu
Streptococcus thermophilus	Streptococcus thermophilus MN-ZLW-002	stw
Streptococcus thermophilus	Streptococcus thermophilus ASCC 1275	sthe
Streptococcus thermophilus	Streptococcus thermophilus S9	sths
Francisella tularensis	Francisella tularensis subsp. tularensis SCHU S4	ftu
Francisella tularensis	Francisella tularensis subsp. tularensis SCHU S4 NR-28534	ftq
Francisella tularensis	Francisella tularensis subsp. tularensis FSC198	ftf
Francisella tularensis	Francisella tularensis subsp. tularensis WY96-3418	ftw
Francisella tularensis	Francisella tularensis subsp. tularensis NE061598	ftr
Francisella tularensis	Francisella tularensis subsp. tularensis TI0902	ftt
Francisella tularensis	Francisella tularensis subsp. tularensis WY96	fty
Francisella tularensis	Francisella tularensis subsp. tularensis TIGB03	ftg
Francisella tularensis	Francisella tularensis subsp. holarctica LVS	ftl
Francisella tularensis	Francisella tularensis subsp. holarctica OSU18	fth
Francisella tularensis	Francisella tularensis subsp. holarctica FTNF002-00	fta
Francisella tularensis	Francisella tularensis subsp. holarctica F92	fts
Francisella tularensis	Francisella tularensis subsp. holarctica FSC200	fti
Francisella tularensis	Francisella tularensis subsp. holarctica PHIT-FT049	fto
Francisella tularensis	Francisella tularensis subsp. holarctica FTT_1	ftc
Francisella tularensis	Francisella tularensis subsp. holarctica VT68	ftv
Francisella tularensis	Francisella tularensis subsp. holarctica 425	ftz
Francisella tularensis	Francisella tularensis subsp. mediasiatica FSC147	ftm
Francisella tularensis	Francisella tularensis subsp. novicida U112	ftn
Francisella tularensis	Francisella tularensis subsp. novicida U112	ftx
Francisella tularensis	Francisella tularensis subsp. novicida F6168	ftd
Francisella tularensis	Francisella cf. novicida Fx1	fcf
Francisella tularensis	Francisella cf. tularensis subsp. novicida 3523	fcn
Streptococcus suis	Streptococcus suis BM407	ssb
Streptococcus suis	Streptococcus suis 05ZYH33	ssu
Streptococcus suis	Streptococcus suis 98HAH33	ssv
Streptococcus suis	Streptococcus suis P1/7	ssi
Streptococcus suis	Streptococcus suis SC84	sss
Streptococcus suis	Streptococcus suis ST3	sst
Streptococcus suis	Streptococcus suis A7	ssf
Streptococcus suis	Streptococcus suis D12	ssk
Streptococcus suis	Streptococcus suis D9	ssq
Streptococcus suis	Streptococcus suis GZ1	ssw
Streptococcus suis	Streptococcus suis JS14	sui
Streptococcus suis	Streptococcus suis SS12	suo
Streptococcus suis	Streptococcus suis ST1	srp
Streptococcus suis	Streptococcus suis S735	sup
Streptococcus suis	Streptococcus suis SC070731	ssus
Streptococcus suis	Streptococcus suis TL13	ssut
Streptococcus suis	Streptococcus suis T15	ssui
Streptococcus suis	Streptococcus suis YB51	ssuy
Treponema pallidum	Treponema pallidum subsp. pallidum Nichols	tpa
Treponema pallidum	Treponema pallidum subsp. pallidum Nichols	tpw
Treponema pallidum	Treponema pallidum subsp. pallidum SS14	tpp
Treponema pallidum	Treponema pallidum subsp. pallidum DAL-1	tpu
Treponema pallidum	Treponema pallidum subsp. pallidum Chicago	tph
Treponema pallidum	Treponema pallidum subsp. pallidum Mexico A	tpo
Treponema pallidum	Treponema pallidum subsp. pallidum Sea 81-4	tpas
Treponema pallidum	Treponema pallidum subsp. pertenue CDC2	tpc
Treponema pallidum	Treponema pallidum subsp. pertenue Gauthier	tpg
Treponema pallidum	Treponema pallidum subsp. pertenue SamoaD	tpm
Treponema pallidum	Treponema pallidum Fribourg-Blanc	tpb
Corynebacterium diphtheriae	Corynebacterium diphtheriae NCTC 13129	cdi
Corynebacterium diphtheriae	Corynebacterium diphtheriae 241	cdp
Corynebacterium diphtheriae	Corynebacterium diphtheriae INCA 402	cdh
Corynebacterium diphtheriae	Corynebacterium diphtheriae HC01	cdt
Corynebacterium diphtheriae	Corynebacterium diphtheriae HC02	cde
Corynebacterium diphtheriae	Corynebacterium diphtheriae HC03	cdr
Corynebacterium diphtheriae	Corynebacterium diphtheriae HC04	cda
Corynebacterium diphtheriae	Corynebacterium diphtheriae 31A	cdz
Corynebacterium diphtheriae	Corynebacterium diphtheriae BH8	cdb
Corynebacterium diphtheriae	Corynebacterium diphtheriae C7	cds
Corynebacterium diphtheriae	Corynebacterium diphtheriae CDCE 8392	cdd
Corynebacterium diphtheriae	Corynebacterium diphtheriae PW8	cdw
Corynebacterium diphtheriae	Corynebacterium diphtheriae VA01	cdv
Corynebacterium diphtheriae	Corynebacterium diphtheriae NCTC11397	cdip
Mycobacterium tuberculosis	Mycobacterium tuberculosis H37Rv	mtu
Mycobacterium tuberculosis	Mycobacterium tuberculosis H37Rv	mtv
Mycobacterium tuberculosis	Mycobacterium tuberculosis CDC1551	mtc
Mycobacterium tuberculosis	Mycobacterium tuberculosis H37Ra	mra
Mycobacterium tuberculosis	Mycobacterium tuberculosis F11	mtf
Mycobacterium tuberculosis	Mycobacterium tuberculosis KZN 1435	mtb
Mycobacterium tuberculosis	Mycobacterium tuberculosis KZN 4207	mtk
Mycobacterium tuberculosis	Mycobacterium tuberculosis KZN 605	mtz
Mycobacterium tuberculosis	Mycobacterium tuberculosis RGTB327	mtg
Mycobacterium tuberculosis	Mycobacterium tuberculosis RGTB423	mti
Mycobacterium tuberculosis	Mycobacterium tuberculosis CCDC5079	mte
Mycobacterium tuberculosis	Mycobacterium tuberculosis CCDC5079	mtur
Mycobacterium tuberculosis	Mycobacterium tuberculosis CCDC5180	mtl
Mycobacterium tuberculosis	Mycobacterium tuberculosis CTRI-2	mto
Mycobacterium tuberculosis	Mycobacterium tuberculosis UT205	mtd
Mycobacterium tuberculosis	Mycobacterium tuberculosis Erdman = ATCC 35801	mtn
Mycobacterium tuberculosis	Mycobacterium tuberculosis Beijing/NITR203	mtj
Mycobacterium tuberculosis	Mycobacterium tuberculosis 7199-99	mtub
Mycobacterium tuberculosis	Mycobacterium tuberculosis CAS/NITR204	mtuc
Mycobacterium tuberculosis	Mycobacterium tuberculosis EAI5/NITR206	mtue
Mycobacterium tuberculosis	Mycobacterium tuberculosis EAI5	mtx
Mycobacterium tuberculosis	Mycobacterium tuberculosis Haarlem/NITR202	mtuh
Mycobacterium tuberculosis	Mycobacterium tuberculosis Haarlem	mtul
Mycobacterium tuberculosis	Mycobacterium tuberculosis BT1	mtut
Mycobacterium tuberculosis	Mycobacterium tuberculosis BT2	mtuu
Mycobacterium tuberculosis	Mycobacterium tuberculosis HKBS1	mtq
Mycobacterium abscessus	Mycobacterium abscessus ATCC 19977	mab
Mycobacterium abscessus	Mycobacterium abscessus subsp. bolletii 50594	mabb
Mycobacterium abscessus	Mycobacterium abscessus subsp. bolletii GO 06	mmv
Mycobacterium abscessus	Mycobacterium abscessus subsp. bolletii MA 1948	may
Mycobacterium abscessus	Mycobacterium abscessus subsp. bolletii MC1518	mabo
Mycobacterium abscessus	Mycobacterium abscessus subsp. bolletii CCUG 48898 = JCM 15300	mabl
Mycobacterium abscessus	Mycobacterium abscessus subsp. bolletii 103	maz
Mycobacterium abscessus	Mycobacterium abscessus subsp. abscessus	mak
Mycobacterium abscessus	Mycobacterium abscessus DJO-44274	mys
Mycobacterium abscessus	Mycobacterium abscessus 4529	myc
Thermotoga maritima	Thermotoga maritima MSB8	tma
Thermotoga maritima	Thermotoga maritima MSB8	tmm
Thermotoga maritima	Thermotoga maritima MSB8	tmi
Thermotoga maritima	Thermotoga maritima MSB8	tmw
Thermotoga maritima	Thermotoga maritima Tma100	tmq
Thermotoga maritima	Thermotoga maritima Tma200	tmx
Listeria monocytogenes	Listeria monocytogenes EGD-e	lmo
Listeria monocytogenes	Listeria monocytogenes F2365	lmf
Listeria monocytogenes	Listeria monocytogenes HCC23	lmh
Listeria monocytogenes	Listeria monocytogenes CLIP 80459	lmc
Listeria monocytogenes	Listeria monocytogenes 08-5578	lmn
Listeria monocytogenes	Listeria monocytogenes 08-5923	lmy
Listeria monocytogenes	Listeria monocytogenes 10403S	lmt
Listeria monocytogenes	Listeria monocytogenes FSL R2-561	lmg
Listeria monocytogenes	Listeria monocytogenes Finland 1998	lms
Listeria monocytogenes	Listeria monocytogenes J0161	lmj
Listeria monocytogenes	Listeria monocytogenes M7	lmq
Listeria monocytogenes	Listeria monocytogenes L99	lml
Listeria monocytogenes	Listeria monocytogenes 07PF0776	lmp
Listeria monocytogenes	Listeria monocytogenes SLCC2755	lmw
Listeria monocytogenes	Listeria monocytogenes SLCC2372	lmx
Listeria monocytogenes	Listeria monocytogenes serotype 7 SLCC2482	lmz
Listeria monocytogenes	Listeria monocytogenes SLCC2376	lmon
Listeria monocytogenes	Listeria monocytogenes SLCC5850	lmoc
Listeria monocytogenes	Listeria monocytogenes SLCC7179	lmos
Listeria monocytogenes	Listeria monocytogenes SLCC2378	lmoo
Listeria monocytogenes	Listeria monocytogenes SLCC2479	lmoy
Listeria monocytogenes	Listeria monocytogenes SLCC2540	lmot
Listeria monocytogenes	Listeria monocytogenes ATCC 19117	lmoa
Listeria monocytogenes	Listeria monocytogenes L312	lmol
Listeria monocytogenes	Listeria monocytogenes serotype 4b LL195	lmog
Listeria monocytogenes	Listeria monocytogenes La111	lmoe
Listeria monocytogenes	Listeria monocytogenes N53-1	lmob
Listeria monocytogenes	Listeria monocytogenes J1-220	lmoj
Listeria monocytogenes	Listeria monocytogenes J1816	lmoz
Listeria monocytogenes	Listeria monocytogenes EGD	lmod
Listeria monocytogenes	Listeria monocytogenes WSLC1001	lmow
Listeria monocytogenes	Listeria monocytogenes WSLC1042	lmox
Listeria monocytogenes	Listeria monocytogenes 6179	lmoq
Listeria monocytogenes	Listeria monocytogenes R479a	lmr
Listeria monocytogenes	Listeria monocytogenes NE dc2014	lmok
Listeria monocytogenes	Listeria monocytogenes CFSAN006122	lmv
Listeria monocytogenes	Listeria monocytogenes Lm60	lmom
Acinetobacter baumannii	Acinetobacter baumannii ATCC 17978	acb
Acinetobacter baumannii	Acinetobacter baumannii SDF	abm
Acinetobacter baumannii	Acinetobacter baumannii AYE	aby
Acinetobacter baumannii	Acinetobacter baumannii ACICU	abc
Acinetobacter baumannii	Acinetobacter baumannii AB0057	abn
Acinetobacter baumannii	Acinetobacter baumannii AB307-0294	abb
Acinetobacter baumannii	Acinetobacter baumannii 1656-2	abx
Acinetobacter baumannii	Acinetobacter baumannii MDR-ZJ06	abz
Acinetobacter baumannii	Acinetobacter baumannii MDR-TJ	abr
Acinetobacter baumannii	Acinetobacter baumannii TCDC-AB0715	abd
Acinetobacter baumannii	Acinetobacter baumannii TYTH-1	abh
Acinetobacter baumannii	Acinetobacter baumannii D1279779	abad
Acinetobacter baumannii	Acinetobacter baumannii BJAB07104	abj
Acinetobacter baumannii	Acinetobacter baumannii BJAB0715	abab
Acinetobacter baumannii	Acinetobacter baumannii BJAB0868	abaj
Acinetobacter baumannii	Acinetobacter baumannii ZW85-1	abaz
Acinetobacter baumannii	Acinetobacter baumannii AbH12O-A2	abk
Acinetobacter baumannii	Acinetobacter baumannii AB030	abau
Acinetobacter baumannii	Acinetobacter baumannii AB031	abaa
Acinetobacter baumannii	Acinetobacter baumannii AC29	abw
Acinetobacter baumannii	Acinetobacter baumannii LAC-4	abal
Enterobacter cloacae	Enterobacter cloacae subsp. cloacae ATCC 13047	enc
Enterobacter cloacae	Enterobacter cloacae subsp. cloacae ENHKU01	eno
Enterobacter cloacae	Enterobacter cloacae subsp. cloacae NCTC 9394	eclo
Enterobacter cloacae	Enterobacter cloacae EcWSU1	eec
Enterobacter cloacae	Enterobacter cloacae subsp. dissolvens SDM	enl
Enterobacter cloacae	Enterobacter cloacae GGT036	eclg
Enterobacter cloacae	Enterobacter cloacae ECNIH2	ecle
Enterobacter cloacae	Enterobacter cloacae ECNIH4	ecln
Enterobacter cloacae	Enterobacter cloacae ECNIH5	ecli
Enterobacter cloacae	Enterobacter cloacae 34399	eclx
Enterobacter cloacae	Enterobacter cloacae 34977	ecly
Enterobacter cloacae	Enterobacter cloacae 34983	eclz
Xylella fastidiosa	Xylella fastidiosa 9a5c	xfa
Xylella fastidiosa	Xylella fastidiosa Temecula1	xft
Xylella fastidiosa	Xylella fastidiosa M12	xfm
Xylella fastidiosa	Xylella fastidiosa M23	xfn
Xylella fastidiosa	Xylella fastidiosa subsp. fastidiosa GB514	xff
Xylella fastidiosa	Xylella fastidiosa MUL0034	xfl
Xylella fastidiosa	Xylella fastidiosa subsp. sandyi Ann-1	xfs
Xylella fastidiosa	Xylella fastidiosa Hib4	xfh
Rickettsia prowazekii	Rickettsia prowazekii Madrid E	rpr
Rickettsia prowazekii	Rickettsia prowazekii BuV67-CWPP	rpo
Rickettsia prowazekii	Rickettsia prowazekii Chernikova	rpw
Rickettsia prowazekii	Rickettsia prowazekii Dachau	rpz
Rickettsia prowazekii	Rickettsia prowazekii GvV257	rpg
Rickettsia prowazekii	Rickettsia prowazekii Katsinyian	rps
Rickettsia prowazekii	Rickettsia prowazekii RpGvF24	rpv
Rickettsia prowazekii	Rickettsia prowazekii Rp22	rpq
Rickettsia prowazekii	Rickettsia prowazekii Breinl	rpl
Rickettsia prowazekii	Rickettsia prowazekii NMRC Madrid E	rpn
Bacillus subtilis	Bacillus subtilis subsp. subtilis 168	bsu
Bacillus subtilis	Bacillus subtilis subsp. subtilis RO-NN-1	bsr
Bacillus subtilis	Bacillus subtilis subsp. subtilis BSP1	bsl
Bacillus subtilis	Bacillus subtilis subsp. subtilis 6051-HGW	bsh
Bacillus subtilis	Bacillus subtilis subsp. subtilis BAB-1	bsy
Bacillus subtilis	Bacillus subtilis subsp. subtilis AG1839	bsut
Bacillus subtilis	Bacillus subtilis subsp. subtilis JH642	bsul
Bacillus subtilis	Bacillus subtilis subsp. subtilis OH 131.1	bsus
Bacillus subtilis	Bacillus subtilis subsp. spizizenii W23	bss
Bacillus subtilis	Bacillus subtilis subsp. spizizenii TU-B-10	bst
Bacillus subtilis	Bacillus subtilis subsp. natto BEST195	bso
Bacillus subtilis	Bacillus subtilis BSn5	bsn
Bacillus subtilis	Bacillus subtilis QB928	bsq
Bacillus subtilis	Bacillus subtilis XF-1	bsx
Bacillus subtilis	Bacillus subtilis PY79	bsp
Brucella abortus	Brucella abortus 2308	bmf
Brucella abortus	Brucella abortus bv. 1 9-941	bmb
Brucella abortus	Brucella abortus S19	bmc
Brucella abortus	Brucella abortus A13334	baa
Brucella abortus	Brucella abortus bv. 2 86/8/59	babo
Brucella abortus	Brucella abortus bv. 6 870	babr
Brucella abortus	Brucella abortus 63 75	babt
Brucella abortus	Brucella abortus BDW	babb
Brucella abortus	Brucella abortus bv. 9 C68	babu
Brucella abortus	Brucella abortus BER	babs
Brucella abortus	Brucella abortus NCTC 10505	babc
Bacillus cereus	Bacillus cereus ATCC 14579	bce
Bacillus cereus	Bacillus cereus ATCC 10987	bca
Bacillus cereus	Bacillus cereus E33L	bcz
Bacillus cereus	Bacillus cereus AH187	bcr
Bacillus cereus	Bacillus cereus B4264	bcb
Bacillus cereus	Bacillus cereus AH820	bcu
Bacillus cereus	Bacillus cereus G9842	bcg
Bacillus cereus	Bacillus cereus Q1	bcq
Bacillus cereus	Bacillus cereus 03BB102	bcx
Bacillus cereus	Bacillus cereus biovar anthracis CI	bal
Bacillus cereus	Bacillus cereus NC7401	bnc
Bacillus cereus	Bacillus cereus F837/76	bcf
Bacillus cereus	Bacillus cereus FRI-35	bcer
Bacillus cereus	Bacillus cereus FT9	bcef
Flavobacterium psychrophilum	Flavobacterium psychrophilum JIP02/86	fps
Flavobacterium psychrophilum	Flavobacterium psychrophilum CSF259-93	fpc
Flavobacterium psychrophilum	Flavobacterium psychrophilum FPG101	fpy
Flavobacterium psychrophilum	Flavobacterium psychrophilum FPG3	fpo
Flavobacterium psychrophilum	Flavobacterium psychrophilum 950106-1/1	fpq
Flavobacterium psychrophilum	Flavobacterium psychrophilum V3-5	fpv
Flavobacterium psychrophilum	Flavobacterium psychrophilum V4-24	fpw
Flavobacterium psychrophilum	Flavobacterium psychrophilum v4-33	fpk
Flavobacterium psychrophilum	Flavobacterium psychrophilum Z2	fpsz
Lactobacillus rhamnosus	Lactobacillus rhamnosus GG	lrh
Lactobacillus rhamnosus	Lactobacillus rhamnosus GG	lrg
Lactobacillus rhamnosus	Lactobacillus rhamnosus Lc 705	lrl
Lactobacillus rhamnosus	Lactobacillus rhamnosus ATCC 8530	lra
Lactobacillus rhamnosus	Lactobacillus rhamnosus LOCK900	lro
Lactobacillus rhamnosus	Lactobacillus rhamnosus LOCK908	lrc
Bacillus anthracis	Bacillus anthracis Ames	ban
Bacillus anthracis	Bacillus anthracis Ames Ancestor	bar
Bacillus anthracis	Bacillus anthracis Sterne	bat
Bacillus anthracis	Bacillus anthracis CDC 684	bah
Bacillus anthracis	Bacillus anthracis A0248	bai
Bacillus anthracis	Bacillus anthracis H9401	bax
Bacillus anthracis	Bacillus anthracis A16	bant
Bacillus anthracis	Bacillus anthracis A16R	banr
Bacillus anthracis	Bacillus anthracis SVA11	bans
Bacillus anthracis	Bacillus anthracis HYU01	banh
Bacillus anthracis	Bacillus anthracis Vollum	banv
Legionella pneumophila	Legionella pneumophila subsp. pneumophila Philadelphia 1	lpn
Legionella pneumophila	Legionella pneumophila subsp. pneumophila HL06041035	lph
Legionella pneumophila	Legionella pneumophila subsp. pneumophila Lorraine	lpo
Legionella pneumophila	Legionella pneumophila subsp. pneumophila LPE509	lpu
Legionella pneumophila	Legionella pneumophila subsp. pneumophila Thunder Bay	lpm
Legionella pneumophila	Legionella pneumophila Lens	lpf
Legionella pneumophila	Legionella pneumophila Paris	lpp
Legionella pneumophila	Legionella pneumophila Corby	lpc
Legionella pneumophila	Legionella pneumophila 2300/99 Alcoy	lpa
Legionella pneumophila	Legionella pneumophila subsp. pneumophila ATCC 43290	lpe
Pseudomonas fluorescens	Pseudomonas fluorescens Pf0-1	pfo
Pseudomonas fluorescens	Pseudomonas fluorescens SBW25	pfs
Pseudomonas fluorescens	Pseudomonas fluorescens F113	pfe
Pseudomonas fluorescens	Pseudomonas fluorescens A506	pfc
Pseudomonas fluorescens	Pseudomonas fluorescens UK4	pfn
Pseudomonas fluorescens	Pseudomonas fluorescens PCL1751	pfw
Pseudomonas fluorescens	Pseudomonas fluorescens PICF7	pff
Pseudomonas fluorescens	Pseudomonas fluorescens L228	pfx
Yersinia pestis	Yersinia pestis CO92 (biovar Orientalis)	ype
Yersinia pestis	Yersinia pestis KIM10+ (biovar Mediaevalis)	ypk
Yersinia pestis	Yersinia pestis Antiqua (biovar Antiqua)	ypa
Yersinia pestis	Yersinia pestis Nepal516 (biovar Antiqua)	ypn
Yersinia pestis	Yersinia pestis 91001 (biovar Microtus)	ypm
Yersinia pestis	Yersinia pestis Pestoides F	ypp
Yersinia pestis	Yersinia pestis Angola	ypg
Yersinia pestis	Yersinia pestis Z176003	ypz
Yersinia pestis	Yersinia pestis A1122	ypt
Yersinia pestis	Yersinia pestis D106004	ypd
Yersinia pestis	Yersinia pestis D182038	ypx
Yersinia pestis	Yersinia pestis biovar Medievalis Harbin 35	yph
Yersinia pestis	Yersinia pestis PBM19	ypw
Yersinia pestis	Yersinia pestis Harbin35	ypj
Yersinia pestis	Yersinia pestis Shasta	ypv
Yersinia pestis	Yersinia pestis El Dorado	ypl
Prochlorococcus marinus	Prochlorococcus marinus SS120	pma
Prochlorococcus marinus	Prochlorococcus marinus MED4	pmm
Prochlorococcus marinus	Prochlorococcus marinus MIT 9313	pmt
Prochlorococcus marinus	Prochlorococcus marinus NATL2A	pmn
Prochlorococcus marinus	Prochlorococcus marinus MIT 9312	pmi
Prochlorococcus marinus	Prochlorococcus marinus AS9601	pmb
Prochlorococcus marinus	Prochlorococcus marinus MIT 9515	pmc
Prochlorococcus marinus	Prochlorococcus marinus MIT 9303	pmf
Prochlorococcus marinus	Prochlorococcus marinus MIT 9301	pmg
Prochlorococcus marinus	Prochlorococcus marinus MIT 9215	pmh
Prochlorococcus marinus	Prochlorococcus marinus MIT 9211	pmj
Prochlorococcus marinus	Prochlorococcus marinus NATL1A	pme
Clostridium botulinum	Clostridium botulinum A ATCC 3502	cbo
Clostridium botulinum	Clostridium botulinum A ATCC 19397	cba
Clostridium botulinum	Clostridium botulinum A Hall	cbh
Clostridium botulinum	Clostridium botulinum A2	cby
Clostridium botulinum	Clostridium botulinum A3 Loch Maree	cbl
Clostridium botulinum	Clostridium botulinum B Eklund 17B (NRP)	cbk
Clostridium botulinum	Clostridium botulinum B1 Okra	cbb
Clostridium botulinum	Clostridium botulinum Ba4	cbi
Clostridium botulinum	Clostridium botulinum BKT015925	cbn
Clostridium botulinum	Clostridium botulinum E3	cbt
Clostridium botulinum	Clostridium botulinum F Langeland	cbf
Clostridium botulinum	Clostridium botulinum F 230613	cbm
Clostridium botulinum	Clostridium botulinum H04402 065	cbj
Salmonella enterica	Salmonella enterica subsp. enterica serovar Typhi CT18	sty
Salmonella enterica	Salmonella enterica subsp. enterica serovar Typhi Ty2	stt
Salmonella enterica	Salmonella enterica subsp. enterica serovar Typhi P-stx-12	sex
Salmonella enterica	Salmonella enterica subsp. enterica serovar Typhi Ty21a	sent
Salmonella enterica	Salmonella enterica subsp. enterica serovar Typhimurium LT2	stm
Salmonella enterica	Salmonella enterica subsp. enterica serovar Typhimurium 14028S	seo
Salmonella enterica	Salmonella enterica subsp. enterica serovar Typhimurium D23580	sev
Salmonella enterica	Salmonella enterica subsp. enterica serovar Typhimurium SL1344	sey
Salmonella enterica	Salmonella enterica subsp. enterica serovar Typhimurium T000240	sem
Salmonella enterica	Salmonella enterica subsp. enterica serovar Typhimurium UK-1	sej
Salmonella enterica	Salmonella enterica subsp. enterica serovar Typhimurium ST4/74	seb
Salmonella enterica	Salmonella enterica subsp. enterica serovar Typhimurium 798	sef
Salmonella enterica	Salmonella enterica subsp. enterica serovar Typhimurium U288	setu
Salmonella enterica	Salmonella enterica subsp. enterica serovar Typhimurium var. 5- CFSAN001921	setc
Salmonella enterica	Salmonella enterica subsp. enterica serovar Typhimurium DT2	senr
Salmonella enterica	Salmonella enterica subsp. enterica serovar Typhimurium DT104	send
Salmonella enterica	Salmonella enterica subsp. enterica serovar Typhimurium 138736	seni
Salmonella enterica	Salmonella enterica subsp. enterica serovar 4,[5],12:i:- str. 08-1736	seen
Salmonella enterica	Salmonella enterica subsp. enterica serovar Paratyphi A ATCC9150	spt
Salmonella enterica	Salmonella enterica subsp. enterica serovar Paratyphi A AKU12601	sek
Salmonella enterica	Salmonella enterica subsp. enterica serovar Paratyphi B	spq
Salmonella enterica	Salmonella enterica subsp. enterica serovar Paratyphi C	sei
Salmonella enterica	Salmonella enterica subsp. enterica serovar Choleraesuis	sec
Salmonella enterica	Salmonella enterica subsp. enterica serovar Heidelberg SL476	seh
Salmonella enterica	Salmonella enterica subsp. enterica serovar Heidelberg B182	shb
Salmonella enterica	Salmonella enterica subsp. enterica serovar Heidelberg CFSAN002069	senh
Salmonella enterica	Salmonella enterica subsp. enterica serovar Heidelberg 41578	seeh
Salmonella enterica	Salmonella enterica subsp. enterica serovar Newport SL254	see
Salmonella enterica	Salmonella enterica subsp. enterica serovar Newport USMARC-S3124.1	senn
Salmonella enterica	Salmonella enterica subsp. enterica serovar Schwarzengrund	sew
Salmonella enterica	Salmonella enterica subsp. enterica serovar Agona SL483	sea
Salmonella enterica	Salmonella enterica subsp. enterica serovar Agona 24249	sens
Salmonella enterica	Salmonella enterica subsp. enterica serovar Dublin	sed
Salmonella enterica	Salmonella enterica subsp. enterica serovar Gallinarum 287/91	seg
Salmonella enterica	Salmonella enterica subsp. enterica serovar Gallinarum/pullorum RKS5078	sel
Salmonella enterica	Salmonella enterica subsp. enterica serovar Gallinarum/pullorum CDC1983-67	sega
Salmonella enterica	Salmonella enterica subsp. enterica serovar Enteritidis P125109	set
Salmonella enterica	Salmonella enterica subsp. enterica serovar Enteritidis EC20090135	sena
Salmonella enterica	Salmonella enterica subsp. enterica serovar Enteritidis EC20090193	seno
Salmonella enterica	Salmonella enterica subsp. enterica serovar Enteritidis EC20090332	senv
Salmonella enterica	Salmonella enterica subsp. enterica serovar Enteritidis EC20090531	senq
Salmonella enterica	Salmonella enterica subsp. enterica serovar Enteritidis OLF-SE1-1019-1	senl
Salmonella enterica	Salmonella enterica subsp. enterica serovar Javiana	senj
Salmonella enterica	Salmonella enterica subsp. enterica Serovar Cubana	seec
Salmonella enterica	Salmonella enterica subsp. enterica serovar Bareilly	seeb
Salmonella enterica	Salmonella enterica subsp. enterica serovar Pullorum	seep
Salmonella enterica	Salmonella enterica subsp. enterica serovar Bovismorbificans	senb
Salmonella enterica	Salmonella enterica subsp. enterica serovar Thompson	sene
Salmonella enterica	Salmonella enterica subsp. enterica serovar Tennessee	senc
Salmonella enterica	Salmonella enterica subsp. arizonae	ses
Aeromonas hydrophila	Aeromonas hydrophila subsp. hydrophila ATCC 7966	aha
Aeromonas hydrophila	Aeromonas hydrophila ML09-119	ahy
Aeromonas hydrophila	Aeromonas hydrophila YL17	ahd
Aeromonas hydrophila	Aeromonas hydrophila AL09-71	ahr
Aeromonas hydrophila	Aeromonas hydrophila pc104A	ahp
Aeromonas hydrophila	Aeromonas hydrophila J-1	ahj
Aeromonas hydrophila	Aeromonas hydrophila AL06-06	ahh
Aeromonas hydrophila	Aeromonas hydrophila AH10	ahi
Zymomonas mobilis	Zymomonas mobilis subsp. mobilis ZM4	zmo
Zymomonas mobilis	Zymomonas mobilis subsp. mobilis NCIMB 11163	zmn
Zymomonas mobilis	Zymomonas mobilis subsp. mobilis ATCC 10988	zmm
Zymomonas mobilis	Zymomonas mobilis subsp. mobilis ATCC 29191	zmb
Zymomonas mobilis	Zymomonas mobilis subsp. mobilis CP4 = NRRL B-14023	zmi
Zymomonas mobilis	Zymomonas mobilis subsp. mobilis CP4 = NRRL B-14023	zmc
Zymomonas mobilis	Zymomonas mobilis subsp. mobilis NRRL B-12526	zmr
Zymomonas mobilis	Zymomonas mobilis subsp. pomaceae ATCC 29192	zmp
Ralstonia solanacearum	Ralstonia solanacearum GMI1000	rso
Ralstonia solanacearum	Ralstonia solanacearum CFBP2957	rsc
Ralstonia solanacearum	Ralstonia solanacearum PSI07	rsl
Ralstonia solanacearum	Ralstonia solanacearum Po82	rsn
Ralstonia solanacearum	Ralstonia solanacearum CMR15	rsm
Ralstonia solanacearum	Ralstonia solanacearum FQY_4	rse
Bacillus amyloliquefaciens	Bacillus amyloliquefaciens DSM 7	bao
Bacillus amyloliquefaciens	Bacillus amyloliquefaciens TA208	baz
Bacillus amyloliquefaciens	Bacillus amyloliquefaciens LL3	bql
Bacillus amyloliquefaciens	Bacillus amyloliquefaciens XH7	bxh
Bacillus amyloliquefaciens	Bacillus amyloliquefaciens Y2	bqy
Bacillus amyloliquefaciens	Bacillus amyloliquefaciens IT-45	bami
Bacillus amyloliquefaciens	Bacillus amyloliquefaciens CC178	bamc
Bacillus amyloliquefaciens	Bacillus amyloliquefaciens LFB112	bamf
Chlamydia psittaci	Chlamydia psittaci 6BC	chp
Chlamydia psittaci	Chlamydia psittaci 6BC	chb
Chlamydia psittaci	Chlamydia psittaci 01DC11	chs
Chlamydia psittaci	Chlamydia psittaci 02DC15	chi
Chlamydia psittaci	Chlamydia psittaci 08DC60	cht
Chlamydia psittaci	Chlamydia psittaci C19/98	chc
Chlamydia psittaci	Chlamydia psittaci RD1	chr
Chlamydia psittaci	Chlamydia psittaci CP3	cpsc
Chlamydia psittaci	Chlamydia psittaci NJ1	cpsn
Chlamydia psittaci	Chlamydia psittaci 84/55	cpsb
Chlamydia psittaci	Chlamydia psittaci GR9	cpsg
Chlamydia psittaci	Chlamydia psittaci M56	cpsm
Chlamydia psittaci	Chlamydia psittaci MN	cpsi
Chlamydia psittaci	Chlamydia psittaci VS225	cpsv
Chlamydia psittaci	Chlamydia psittaci WC	cpsw
Chlamydia psittaci	Chlamydia psittaci WS/RT/E30	cpst
Chlamydia psittaci	Chlamydia psittaci 01DC12	cpsd
Chlamydia psittaci	Chlamydia psittaci Mat116	cpsa
Candidatus Carsonella ruddii	Candidatus Carsonella ruddii PV (Pachypsylla venusta)	crp
Candidatus Carsonella ruddii	Candidatus Carsonella ruddii CE (Ctenarytaina eucalypti)	cru
Candidatus Carsonella ruddii	Candidatus Carsonella ruddii CS (Ctenarytaina spatulata)	crc
Candidatus Carsonella ruddii	Candidatus Carsonella ruddii HT (Heteropsylla texana)	crt
Candidatus Carsonella ruddii	Candidatus Carsonella ruddii HC (Heteropsylla cubana)	crh
Candidatus Carsonella ruddii	Candidatus Carsonella ruddii PC (Pachypsylla celtidis)	crv
Candidatus Carsonella ruddii	Candidatus Carsonella ruddii DC (Diaphorina citri)	cri
Cutibacteirum acnes	Cutibacterium acnes KPA171202	pac
Cutibacteirum acnes	Propionibacterium acnes SK137	pak
Cutibacteirum acnes	Cutibacterium acnes TypeIA2 P.acn17	pav
Cutibacteirum acnes	Cutibacterium acnes TypeIA2 P.acn31	pax
Cutibacteirum acnes	Cutibacterium acnes TypeIA2 P.acn33	paz
Cutibacteirum acnes	Propionibacterium acnes 266	paw
Cutibacteirum acnes	Cutibacterium acnes subsp. defendens ATCC 11828	pad
Cutibacteirum acnes	Propionibacterium acnes 6609	pcn
Cutibacteirum acnes	Propionibacterium acnes C1	pacc
Cutibacteirum acnes	Propionibacterium acnes HL096PA1	pach
Cutibacteirum acnes	Propionibacterium acnes hdn-1	pacn
Mycobacterium bovis	Mycobacterium bovis AF2122/97	mbo
Mycobacterium bovis	Mycobacterium bovis BCG Pasteur 1173P2	mbb
Mycobacterium bovis	Mycobacterium bovis BCG Tokyo 172	mbt
Mycobacterium bovis	Mycobacterium bovis BCG Mexico	mbm
Mycobacterium bovis	Mycobacterium bovis BCG Korea 1168P	mbk
Mycobacterium bovis	Mycobacterium bovis BCG ATCC 35743	mbx
Mycobacterium bovis	Mycobacterium bovis ATCC BAA-935	mbz
Bifidobacterium animalis	Bifidobacterium animalis subsp. lactis AD011	bla
Bifidobacterium animalis	Bifidobacterium animalis subsp. lactis Bl-04	blc
Bifidobacterium animalis	Bifidobacterium animalis subsp. lactis DSM 10140	blt
Bifidobacterium animalis	Bifidobacterium animalis subsp. lactis BB-12	bbb
Bifidobacterium animalis	Bifidobacterium animalis subsp. lactis BLC1	bbc
Bifidobacterium animalis	Bifidobacterium animalis subsp. lactis CNCM I-2494	bnm
Bifidobacterium animalis	Bifidobacterium animalis subsp. lactis V9	blv
Bifidobacterium animalis	Bifidobacterium animalis subsp. lactis B420	blw
Bifidobacterium animalis	Bifidobacterium animalis subsp. lactis Bi-07	bls
Bifidobacterium animalis	Bifidobacterium animalis subsp. lactis Bl12	bani
Bifidobacterium animalis	Bifidobacterium animalis subsp. lactis ATCC 27673	banl
Bifidobacterium animalis	Bifidobacterium animalis subsp. animalis ATCC 25527	bni
Bifidobacterium animalis	Bifidobacterium animalis RH	banm
Ehrlichia chaffeensis	Ehrlichia chaffeensis Arkansas	ech
Ehrlichia chaffeensis	Ehrlichia chaffeensis Heartland	echa
Ehrlichia chaffeensis	Ehrlichia chaffeensis Jax	echj
Ehrlichia chaffeensis	Ehrlichia chaffeensis Liberty	echl
Ehrlichia chaffeensis	Ehrlichia chaffeensis Osceola	echs
Ehrlichia chaffeensis	Ehrlichia chaffeensis Saint Vincent	echv
Ehrlichia chaffeensis	Ehrlichia chaffeensis Wakulla	echw
Ehrlichia chaffeensis	Ehrlichia chaffeensis West Paces	echp
Burkholderia mallei	Burkholderia mallei ATCC 23344	bma
Burkholderia mallei	Burkholderia mallei SAVP1	bmv
Burkholderia mallei	Burkholderia mallei NCTC 10229	bml
Burkholderia mallei	Burkholderia mallei NCTC 10247	bmn
Burkholderia mallei	Burkholderia mallei 23344	bmal
Burkholderia mallei	Burkholderia mallei 6	bmae
Burkholderia mallei	Burkholderia mallei BMQ	bmaq
Burkholderia mallei	Burkholderia mallei 2000031063	bmai
Burkholderia mallei	Burkholderia mallei FMH 23344	bmaf
Burkholderia mallei	Burkholderia mallei 092700E	bmaz
Burkholderia mallei	Burkholderia mallei 2002734299	bmab
Lactobacillus plantarum	Lactobacillus plantarum WCFS1	lpl
Lactobacillus plantarum	Lactobacillus plantarum JDM1	lpj
Lactobacillus plantarum	Lactobacillus plantarum ZJ316	lpt
Lactobacillus plantarum	Lactobacillus plantarum subsp. plantarum ST-III	lps
Lactobacillus plantarum	Lactobacillus plantarum subsp. plantarum P-8	lpr
Lactobacillus plantarum	Lactobacillus plantarum 16	lpz
Lactobacillus plantarum	Lactobacillus plantarum B21	lpb
Mycoplasma gallisepticum	Mycoplasma gallisepticum R(low)	mga
Mycoplasma gallisepticum	Mycoplasma gallisepticum R(high)	mgh
Mycoplasma gallisepticum	Mycoplasma gallisepticum F	mgf
Mycoplasma gallisepticum	Mycoplasma gallisepticum NC06_2006.080-5-2P	mgn
Mycoplasma gallisepticum	Mycoplasma gallisepticum NC95_13295-2-2P	mgs
Mycoplasma gallisepticum	Mycoplasma gallisepticum NY01_2001.047-5-1P	mgt
Mycoplasma gallisepticum	Mycoplasma gallisepticum VA94_7994-1-7P	mgv
Mycoplasma gallisepticum	Mycoplasma gallisepticum WI01_2001.043-13-2P	mgw
Mycoplasma gallisepticum	Mycoplasma gallisepticum CA06_2006.052-5-2P	mgac
Mycoplasma gallisepticum	Mycoplasma gallisepticum NC08_2008.031-4-3P	mgan
Mycoplasma gallisepticum	Mycoplasma gallisepticum NC96_1596-4-2P	mgnc
Mycoplasma gallisepticum	Mycoplasma gallisepticum S6	mgz
Corynebacterium ulcerans	Corynebacterium ulcerans BR-AD22	cul
Corynebacterium ulcerans	Corynebacterium ulcerans 809	cuc
Corynebacterium ulcerans	Corynebacterium ulcerans 0102	cue
Corynebacterium ulcerans	Corynebacterium ulcerans 210932	cun
Corynebacterium ulcerans	Corynebacterium ulcerans FRC11	cus
Corynebacterium ulcerans	Corynebacterium ulcerans 210931	cuq
Corynebacterium ulcerans	Corynebacterium ulcerans 05146	cuz
Corynebacterium ulcerans	Corynebacterium ulcerans 131002	cuj
Sulfolobus islandicus	Sulfolobus islandicus L.S.2.15	sis
Sulfolobus islandicus	Sulfolobus islandicus M.14.25	sia
Sulfolobus islandicus	Sulfolobus islandicus M.16.27	sim
Sulfolobus islandicus	Sulfolobus islandicus M.16.4	sid
Sulfolobus islandicus	Sulfolobus islandicus Y.G.57.14	siy
Sulfolobus islandicus	Sulfolobus islandicus Y.N.15.51	sin
Sulfolobus islandicus	Sulfolobus islandicus L.D.8.5	sii
Sulfolobus islandicus	Sulfolobus islandicus HVE10/4	sih
Sulfolobus islandicus	Sulfolobus islandicus REY15A	sir
Sulfolobus islandicus	Sulfolobus islandicus LAL14/1	sic
Aggregatibacter actinomycetemcomitans	Aggregatibacter actinomycetemcomitans D11S-1	aat
Aggregatibacter actinomycetemcomitans	Aggregatibacter actinomycetemcomitans ANH9381	aao
Aggregatibacter actinomycetemcomitans	Aggregatibacter actinomycetemcomitans D7S-1	aan
Aggregatibacter actinomycetemcomitans	Aggregatibacter actinomycetemcomitans HK1651	aah
Aggregatibacter actinomycetemcomitans	Aggregatibacter actinomycetemcomitans NUM4039	aacn
Aggregatibacter actinomycetemcomitans	Aggregatibacter actinomycetemcomitans 624	aact
Vibrio cholerae	Vibrio cholerae O1 biovar El Tor N16961	vch
Vibrio cholerae	Vibrio cholerae O1 biovar El Tor FJ147	vcf
Vibrio cholerae	Vibrio cholerae O1 2010EL-1786	vce
Vibrio cholerae	Vibrio cholerae MJ-1236	vcj
Vibrio cholerae	Vibrio cholerae O395	vco
Vibrio cholerae	Vibrio cholerae O395	vcr
Vibrio cholerae	Vibrio cholerae M66-2	vcm
Vibrio cholerae	Vibrio cholerae IEC224	vci
Vibrio cholerae	Vibrio cholerae LMA3984-4	vcl
Vibrio cholerae	Vibrio cholerae 2012EL-2176	vcq
Vibrio cholerae	Vibrio cholerae MS6	vcs
Vibrio cholerae	Vibrio cholerae 1154-74	vcx
Vibrio cholerae	Vibrio cholerae 10432-62	vcz
Corynebacterium glutamicum	Corynebacterium glutamicum ATCC 13032 (Kyowa Hakko)	cgl
Corynebacterium glutamicum	Corynebacterium glutamicum ATCC 13032 (Bielefeld)	cgb
Corynebacterium glutamicum	Corynebacterium glutamicum K051	cgu
Corynebacterium glutamicum	Corynebacterium glutamicum R	cgt
Corynebacterium glutamicum	Corynebacterium glutamicum SCgG1	cgs
Corynebacterium glutamicum	Corynebacterium glutamicum SCgG2	cgg
Corynebacterium glutamicum	Corynebacterium glutamicum MB001	cgm
Corynebacterium glutamicum	Corynebacterium glutamicum ATCC 21831	cgj
Corynebacterium glutamicum	Corynebacterium glutamicum AR1	cgq
Corynebacterium glutamicum	Corynebacterium glutamicum B253	cgx
Xanthomonas citri	Xanthomonas citri pv. citri 306	xac
Xanthomonas citri	Xanthomonas citri subsp. citri Aw12879	xci
Xanthomonas citri	Xanthomonas citri subsp. citri A306	xct
Xanthomonas citri	Xanthomonas citri subsp. citri UI7	xcu
Xanthomonas citri	Xanthomonas citri subsp. citri NT17	xcn
Xanthomonas citri	Xanthomonas citri subsp. citri MN10	xcw
Xanthomonas citri	Xanthomonas citri subsp. citri MN11	xcr
Xanthomonas citri	Xanthomonas citri subsp. citri MN12	xcm
Xanthomonas citri	Xanthomonas citri subsp. citri mf20	xcf
Xanthomonas citri	Xanthomonas citri subsp. citri UI6	xcj
Xanthomonas citri	Xanthomonas citri pv. fuscans	xfu
Corynebacterium pseudotuberculosis	Corynebacterium pseudotuberculosis FRC41	cpu
Corynebacterium pseudotuberculosis	Corynebacterium pseudotuberculosis 3/99-5	cpl
Corynebacterium pseudotuberculosis	Corynebacterium pseudotuberculosis 316	cpg
Corynebacterium pseudotuberculosis	Corynebacterium pseudotuberculosis P54B96	cpp
Corynebacterium pseudotuberculosis	Corynebacterium pseudotuberculosis 1002	cpk
Corynebacterium pseudotuberculosis	Corynebacterium pseudotuberculosis C231	cpq
Corynebacterium pseudotuberculosis	Corynebacterium pseudotuberculosis I19	cpx
Corynebacterium pseudotuberculosis	Corynebacterium pseudotuberculosis PAT10	cpz
Corynebacterium pseudotuberculosis	Corynebacterium pseudotuberculosis 267	cor
Corynebacterium pseudotuberculosis	Corynebacterium pseudotuberculosis 31	cop
Corynebacterium pseudotuberculosis	Corynebacterium pseudotuberculosis 1/06-A	cod
Corynebacterium pseudotuberculosis	Corynebacterium pseudotuberculosis 42/02-A	cos
Corynebacterium pseudotuberculosis	Corynebacterium pseudotuberculosis CIP 52.97	coi
Corynebacterium pseudotuberculosis	Corynebacterium pseudotuberculosis 258	coe
Corynebacterium pseudotuberculosis	Corynebacterium pseudotuberculosis Cp162	cou
Corynebacterium pseudotuberculosis	Corynebacterium pseudotuberculosis 48252	cpse
Corynebacterium pseudotuberculosis	Corynebacterium pseudotuberculosis CS_10	cpsu
Corynebacterium pseudotuberculosis	Corynebacterium pseudotuberculosis Ft_2193/67	cpsf
Pseudomonas putida	Pseudomonas putida KT2440	ppu
Pseudomonas putida	Pseudomonas putida F1	ppf
Pseudomonas putida	Pseudomonas putida GB-1	ppg
Pseudomonas putida	Pseudomonas putida W619	ppw
Pseudomonas putida	Pseudomonas putida S16	ppt
Pseudomonas putida	Pseudomonas putida BIRD-1	ppb
Pseudomonas putida	Pseudomonas putida ND6	ppi
Pseudomonas putida	Pseudomonas putida DOT-T1E	ppx
Pseudomonas putida	Pseudomonas putida HB3267	ppuh
Pseudomonas putida	Pseudomonas putida H8234	pput
Pseudomonas putida	Pseudomonas putida NBRC 14164	ppun
Pseudomonas putida	Pseudomonas putida DLL-E4	ppud
Rhodopseudomonas palustris	Rhodopseudomonas palustris CGA009	rpa
Rhodopseudomonas palustris	Rhodopseudomonas palustris HaA2	rpb
Rhodopseudomonas palustris	Rhodopseudomonas palustris BisB18	rpc
Rhodopseudomonas palustris	Rhodopseudomonas palustris BisB5	rpd
Rhodopseudomonas palustris	Rhodopseudomonas palustris BisA53	rpe
Rhodopseudomonas palustris	Rhodopseudomonas palustris TIE-1	rpt
Rhodopseudomonas palustris	Rhodopseudomonas palustris DX-1	rpx
Campylobacter jejuni	Campylobacter jejuni subsp. jejuni NCTC 11168 = ATCC 700819	cje
Campylobacter jejuni	Campylobacter jejuni subsp. jejuni NCTC 11168-BN148	cjb
Campylobacter jejuni	Campylobacter jejuni subsp. jejuni 81-176	cjj
Campylobacter jejuni	Campylobacter jejuni subsp. jejuni 81116	cju
Campylobacter jejuni	Campylobacter jejuni subsp. jejuni ICDCCJ07001	cjn
Campylobacter jejuni	Campylobacter jejuni subsp. jejuni IA3902	cji
Campylobacter jejuni	Campylobacter jejuni subsp. jejuni M1	cjm
Campylobacter jejuni	Campylobacter jejuni subsp. jejuni S3	cjs
Campylobacter jejuni	Campylobacter jejuni subsp. jejuni PT14	cjp
Campylobacter jejuni	Campylobacter jejuni subsp. jejuni 00-2426	cjej
Campylobacter jejuni	Campylobacter jejuni subsp. jejuni 00-2538	cjeu
Campylobacter jejuni	Campylobacter jejuni subsp. jejuni 00-2544	cjen
Campylobacter jejuni	Campylobacter jejuni subsp. jejuni 00-2425	cjei
Campylobacter jejuni	Campylobacter jejuni subsp. jejuni R14	cjer
Campylobacter jejuni	Campylobacter jejuni subsp. jejuni MTVDSCj20	cjv
Campylobacter jejuni	Campylobacter jejuni subsp. jejuni YH001	cjy
Campylobacter jejuni	Campylobacter jejuni subsp. jejuni 35925B2	cjq
Campylobacter jejuni	Campylobacter jejuni subsp. jejuni 00-1597	cjl
Campylobacter jejuni	Campylobacter jejuni subsp. jejuni 00-6200	cjw
Campylobacter jejuni	Campylobacter jejuni RM1221	cjr
Campylobacter jejuni	Campylobacter jejuni subsp. doylei 269.97	cjd
Campylobacter jejuni	Campylobacter jejuni 32488	cjz
Campylobacter jejuni	Campylobacter jejuni 4031	cjx
Escherichia coli	Escherichia coli K-12 MG1655	eco
Escherichia coli	Escherichia coli K-12 W3110	ecj
Escherichia coli	Escherichia coli K-12 DH10B	ecd
Escherichia coli	Escherichia coli BW2952	ebw
Escherichia coli	Escherichia coli K-12 MDS42	ecok
Escherichia coli	Escherichia coli O157:H7 EDL933 (EHEC)	ece
Escherichia coli	Escherichia coli O157:H7 Sakai (EHEC)	ecs
Escherichia coli	Escherichia coli O157:H7 EC4115 (EHEC)	ecf
Escherichia coli	Escherichia coli O157:H7 TW14359 (EHEC)	etw
Escherichia coli	Escherichia coli O157:H7 Xuzhou21 (EHEC)	elx
Escherichia coli	Escherichia coli O26:H11 11368 (EHEC)	eoj
Escherichia coli	Escherichia coli O111:H- 11128 (EHEC)	eoi
Escherichia coli	Escherichia coli O103:H2 12009 (EHEC)	eoh
Escherichia coli	Escherichia coli O127:H6 E2348/69 (EPEC)	ecg
Escherichia coli	Escherichia coli O55:H7 CB9615 (EPEC)	eok
Escherichia coli	Escherichia coli O55:H7 RM12579 (EPEC)	elr
Escherichia coli	Escherichia coli O6:K2:H1 CFT073 (UPEC)	ecc
Escherichia coli	Escherichia coli O6:K15:H31 536 (UPEC)	ecp
Escherichia coli	Escherichia coli O18:K1:H7 UTI89 (UPEC)	eci
Escherichia coli	Escherichia coli APEC O1 (APEC)	ecv
Escherichia coli	Escherichia coli O9 HS (commensal)	ecx
Escherichia coli	Escherichia coli O139:H28 E24377A (ETEC)	ecw
Escherichia coli	Escherichia coli SMS-3-5 (environmental)	ecm
Escherichia coli	Escherichia coli O152:H28 SE11 (commensal)	ecy
Escherichia coli	Escherichia coli O8 IAI1 (commensal)	ecr
Escherichia coli	Escherichia coli O81 ED1a (commensal)	ecq
Escherichia coli	Escherichia coli 55989 (EAEC)	eck
Escherichia coli	Escherichia coli O7:K1 IAI39 (ExPEC)	ect
Escherichia coli	Escherichia coli O7:K1 CE10	eoc
Escherichia coli	Escherichia coli O17:K52:H18 UMN026 (ExPEC)	eum
Escherichia coli	Escherichia coli O45:K1:H7 S88 (ExPEC)	ecz
Escherichia coli	Escherichia coli O44:H18 042 (EAEC)	elo
Escherichia coli	Escherichia coli O83:H1 NRG 857C	eln
Escherichia coli	Escherichia coli O78:H11:K80 H10407 (ETEC)	elh
Escherichia coli	Escherichia coli O150:H5 SE15 (commensal)	ese
Escherichia coli	Escherichia coli O104:H4 2009EL-2071	eso
Escherichia coli	Escherichia coli O104:H4 2009EL-2050	esm
Escherichia coli	Escherichia coli O104:H4 2011C-3493	esl
Escherichia coli	Escherichia coli ATCC 8739	ecl
Escherichia coli	Escherichia coli B REL606	ebr
Escherichia coli	Escherichia coli BL21-Gold(DE3)pLysS AG	ebd
Escherichia coli	Escherichia coli KO11FL	eko
Escherichia coli	Escherichia coli KO11FL	ekf
Escherichia coli	Escherichia coli ABU 83972	eab
Escherichia coli	Escherichia coli DH1	edh
Escherichia coli	Escherichia coli DH1	edj
Escherichia coli	Escherichia coli IHE3034	eih
Escherichia coli	Escherichia coli NA114 (UPEC)	ena
Escherichia coli	Escherichia coli UM146	elu
Escherichia coli	Escherichia coli UMNK88	eun
Escherichia coli	Escherichia coli W	elw
Escherichia coli	Escherichia coli W	ell
Escherichia coli	Escherichia coli clone D i14	elc
Escherichia coli	Escherichia coli clone D i2	eld
Escherichia coli	Escherichia coli P12b	elp
Escherichia coli	Escherichia coli BL21(DE3)	ebl
Escherichia coli	Escherichia coli BL21(DE3)	ebe
Escherichia coli	Escherichia coli LF82	elf
Escherichia coli	Escherichia coli APEC O78	ecoa
Escherichia coli	Escherichia coli LY180	ecol
Escherichia coli	Escherichia coli PMV-1	ecoi
Escherichia coli	Escherichia coli JJ1886	ecoj
Escherichia coli	Escherichia coli O145:H28 RM13514 (EHEC)	ecoo
Escherichia coli	Escherichia coli O145:H28 RM13516 (EHEC)	ecoh
Escherichia coli	Escherichia coli O25b:K100:H4-ST131 EC958 (UPEC)	ecos
Brucella melitensis	Brucella melitensis bv. 1 16M	bme
Brucella melitensis	Brucella melitensis bv. 1 16M	bmel
Brucella melitensis	Brucella melitensis ATCC 23457	bmi
Brucella melitensis	Brucella melitensis M28	bmz
Brucella melitensis	Brucella melitensis M5-90	bmg
Brucella melitensis	Brucella melitensis NI	bmw
Brucella melitensis	Brucella melitensis bv. 3 Ether	bmee
Shigella flexneri	Shigella flexneri 301 (serotype 2a)	sfl
Shigella flexneri	Shigella flexneri 2457T (serotype 2a)	sfx
Shigella flexneri	Shigella flexneri 8401 (serotype 5b)	sfv
Shigella flexneri	Shigella flexneri 2002017 (serotype Fxv)	sfe
Shigella flexneri	Shigella flexneri 2003036	sfn
Shigella flexneri	Shigella flexneri Shi06HN006 (serotype Yv)	sfs
Shigella flexneri	Shigella flexneri NCTC1	sft
Mycobacterium avium	Mycobacterium avium subsp. paratuberculosis K-10	mpa
Mycobacterium avium	Mycobacterium avium subsp. paratuberculosis MAP4	mao
Mycobacterium avium	Mycobacterium avium subsp. paratuberculosis E1	mavi
Mycobacterium avium	Mycobacterium avium subsp. paratuberculosis E93	mavu
Mycobacterium avium	Mycobacterium avium 104	mav
Mycobacterium avium	Mycobacterium avium subsp. avium DJO-44271	mavd
Mycobacterium avium	Mycobacterium avium subsp. avium 2285 (R)	mavr
Mycobacterium avium	Mycobacterium avium subsp. avium 2285 (S)	mava
Streptococcus pneumoniae	Streptococcus pneumoniae TIGR4 (virulent serotype 4)	spn
Streptococcus pneumoniae	Streptococcus pneumoniae D39 (virulent serotype 2)	spd
Streptococcus pneumoniae	Streptococcus pneumoniae R6 (avirulent)	spr
Streptococcus pneumoniae	Streptococcus pneumoniae CGSP14 (serotype 14)	spw
Streptococcus pneumoniae	Streptococcus pneumoniae G54 (serotype 19F)	spx
Streptococcus pneumoniae	Streptococcus pneumoniae ATCC 700669 (serotype 23F ST81 lineage)	sne
Streptococcus pneumoniae	Streptococcus pneumoniae Hungary19A 6	spv
Streptococcus pneumoniae	Streptococcus pneumoniae 70585	snm
Streptococcus pneumoniae	Streptococcus pneumoniae JJA	sjj
Streptococcus pneumoniae	Streptococcus pneumoniae P1031	spp
Streptococcus pneumoniae	Streptococcus pneumoniae Taiwan19F-14	snt
Streptococcus pneumoniae	Streptococcus pneumoniae TCH8431/19A	snc
Streptococcus pneumoniae	Streptococcus pneumoniae 670-6B	snb
Streptococcus pneumoniae	Streptococcus pneumoniae AP200	snp
Streptococcus pneumoniae	Streptococcus pneumoniae INV104	sni
Streptococcus pneumoniae	Streptococcus pneumoniae INV200	snv
Streptococcus pneumoniae	Streptococcus pneumoniae OXC141	snx
Streptococcus pneumoniae	Streptococcus pneumoniae ST556	snd
Streptococcus pneumoniae	Streptococcus pneumoniae SPNA45	snu
Streptococcus pneumoniae	Streptococcus pneumoniae gamPNI0373	spng
Streptococcus pneumoniae	Streptococcus pneumoniae SPN034156	spne
Streptococcus pneumoniae	Streptococcus pneumoniae SPN034183	spnu
Streptococcus pneumoniae	Streptococcus pneumoniae SPN994038	spnm
Streptococcus pneumoniae	Streptococcus pneumoniae SPN994039	spno
Streptococcus pneumoniae	Streptococcus pneumoniae A026	spnn
Mycoplasma hyopneumoniae	Mycoplasma hyopneumoniae 232	mhy
Mycoplasma hyopneumoniae	Mycoplasma hyopneumoniae J	mhj
Mycoplasma hyopneumoniae	Mycoplasma hyopneumoniae 7448	mhp
Mycoplasma hyopneumoniae	Mycoplasma hyopneumoniae 168	mhn
Mycoplasma hyopneumoniae	Mycoplasma hyopneumoniae 168-L	mhyl
Mycoplasma hyopneumoniae	Mycoplasma hyopneumoniae 7422	mhyo
Klebsiella pneumoniae	Klebsiella pneumoniae subsp. pneumoniae MGH 78578	kpn
Klebsiella pneumoniae	Klebsiella pneumoniae subsp. pneumoniae NTUH-K2044	kpu
Klebsiella pneumoniae	Klebsiella pneumoniae subsp. pneumoniae HS11286	kpm
Klebsiella pneumoniae	Klebsiella pneumoniae subsp. pneumoniae 1084	kpp
Klebsiella pneumoniae	Klebsiella pneumoniae subsp. pneumoniae KP5-1	kpk
Klebsiella pneumoniae	Klebsiella pneumoniae subsp. pneumoniae KPNIH24	kph
Klebsiella pneumoniae	Klebsiella pneumoniae subsp. pneumoniae KPNIH27	kpz
Klebsiella pneumoniae	Klebsiella pneumoniae subsp. pneumoniae KPNIH29	kpv
Klebsiella pneumoniae	Klebsiella pneumoniae subsp. pneumoniae KPNIH30	kpw
Klebsiella pneumoniae	Klebsiella pneumoniae subsp. pneumoniae KPNIH31	kpy
Klebsiella pneumoniae	Klebsiella pneumoniae subsp. pneumoniae KPNIH32	kpg
Klebsiella pneumoniae	Klebsiella pneumoniae subsp. pneumoniae KPNIH10	kpc
Klebsiella pneumoniae	Klebsiella pneumoniae subsp. pneumoniae KPR0928	kpq
Klebsiella pneumoniae	Klebsiella pneumoniae subsp. pneumoniae ATCC 43816 KPPR1	kpt
Klebsiella pneumoniae	Klebsiella pneumoniae 342	kpe
Klebsiella pneumoniae	Klebsiella pneumoniae KCTC 2242	kpo
Klebsiella pneumoniae	Klebsiella pneumoniae subsp. rhinoscleromatis SB3432	kpr
Klebsiella pneumoniae	Klebsiella pneumoniae JM45	kpj
Klebsiella pneumoniae	Klebsiella pneumoniae CG43	kpi
Klebsiella pneumoniae	Klebsiella pneumoniae 30660/NJST258_1	kpa
Klebsiella pneumoniae	Klebsiella pneumoniae 30684/NJST258_2	kps
Klebsiella pneumoniae	Klebsiella pneumoniae PMK1	kpx
Klebsiella pneumoniae	Klebsiella pneumoniae blaNDM-1	kpb
Klebsiella pneumoniae	Klebsiella pneumoniae 32192	kpne
Klebsiella pneumoniae	Klebsiella pneumoniae 34618	kpnu
Klebsiella pneumoniae	Klebsiella pneumoniae Kp52.145	kpnk
Lactococcus lactis	Lactococcus lactis subsp. lactis Il1403	lla
Lactococcus lactis	Lactococcus lactis subsp. lactis KF147	llk
Lactococcus lactis	Lactococcus lactis subsp. lactis CV56	llt
Lactococcus lactis	Lactococcus lactis subsp. lactis IO-1	lls
Lactococcus lactis	Lactococcus lactis subsp. lactis KLDS 4.0325	lld
Lactococcus lactis	Lactococcus lactis subsp. lactis NCDO 2118	llx
Lactococcus lactis	Lactococcus lactis subsp. cremoris SK11	llc
Lactococcus lactis	Lactococcus lactis subsp. cremoris MG1363	llm
Lactococcus lactis	Lactococcus lactis subsp. cremoris A76	llr
Lactococcus lactis	Lactococcus lactis subsp. cremoris NZ9000	lln
Lactococcus lactis	Lactococcus lactis subsp. cremoris UC509.9	lli
Lactococcus lactis	Lactococcus lactis subsp. cremoris KW2	llw
Lactococcus lactis	Lactococcus lactis AI06	llj
Shewanella baltica	Shewanella baltica OS155	sbl
Shewanella baltica	Shewanella baltica OS185	sbm
Shewanella baltica	Shewanella baltica OS195	sbn
Shewanella baltica	Shewanella baltica OS223	sbp
Shewanella baltica	Shewanella baltica OS678	sbt
Shewanella baltica	Shewanella baltica OS117	sbs
Shewanella baltica	Shewanella baltica BA175	sbb
Pseudomonas stutzeri	Pseudomonas stutzeri A1501	psa
Pseudomonas stutzeri	Pseudomonas stutzeri ATCC 17588	psz
Pseudomonas stutzeri	Pseudomonas stutzeri DSM 4166	psr
Pseudomonas stutzeri	Pseudomonas stutzeri CCUG 29243	psc
Pseudomonas stutzeri	Pseudomonas stutzeri DSM 10701	psj
Pseudomonas stutzeri	Pseudomonas stutzeri RCH2	psh
Pseudomonas stutzeri	Pseudomonas stutzeri 19SMN4	pstu
Pseudomonas stutzeri	Pseudomonas stutzeri 28a24	pstt
Streptococcus agalactiae	Streptococcus agalactiae 2603 (serotype V)	sag
Streptococcus agalactiae	Streptococcus agalactiae NEM316 (serotype III)	san
Streptococcus agalactiae	Streptococcus agalactiae A909 (serotype Ia)	sak
Streptococcus agalactiae	Streptococcus agalactiae GD201008-001 (serotype Ia)	sgc
Streptococcus agalactiae	Streptococcus agalactiae SA20-06	sags
Streptococcus agalactiae	Streptococcus agalactiae 2-22 (serotype Ib)	sagl
Streptococcus agalactiae	Streptococcus agalactiae 09mas018883	sagm
Streptococcus agalactiae	Streptococcus agalactiae ILRI005	sagi
Streptococcus agalactiae	Streptococcus agalactiae ILRI112	sagr
Streptococcus agalactiae	Streptococcus agalactiae 138P	sagp
Streptococcus agalactiae	Streptococcus agalactiae 138spar	sagc
Streptococcus agalactiae	Streptococcus agalactiae COH1	sagt
Streptococcus agalactiae	Streptococcus agalactiae NGBS061	sage
Streptococcus agalactiae	Streptococcus agalactiae NGBS572	sagg
Streptococcus agalactiae	Streptococcus agalactiae CNCTC 10/84	sagn
Chlamydia trachomatis	Chlamydia trachomatis D/UW-3/CX	ctr
Chlamydia trachomatis	Chlamydia trachomatis D-EC	ctd
Chlamydia trachomatis	Chlamydia trachomatis D-LC	ctf
Chlamydia trachomatis	Chlamydia trachomatis D/SotonD1	ctrd
Chlamydia trachomatis	Chlamydia trachomatis D/SotonD5	ctro
Chlamydia trachomatis	Chlamydia trachomatis D/SotonD6	ctrt
Chlamydia trachomatis	Chlamydia trachomatis A/HAR-13	cta
Chlamydia trachomatis	Chlamydia trachomatis A2497	cty
Chlamydia trachomatis	Chlamydia trachomatis A2497	cra
Chlamydia trachomatis	Chlamydia trachomatis A/363	ctrq
Chlamydia trachomatis	Chlamydia trachomatis A/5291	ctrx
Chlamydia trachomatis	Chlamydia trachomatis A/7249	ctrz
Chlamydia trachomatis	Chlamydia trachomatis L1/1322/p2	ctrp
Chlamydia trachomatis	Chlamydia trachomatis L1/115	ctlj
Chlamydia trachomatis	Chlamydia trachomatis L1/224	ctlx
Chlamydia trachomatis	Chlamydia trachomatis L1/440/LN	ctll
Chlamydia trachomatis	Chlamydia trachomatis L2/434/Bu	ctb
Chlamydia trachomatis	Chlamydia trachomatis L2/25667R	ctrr
Chlamydia trachomatis	Chlamydia trachomatis L2/434/Bu(f)	ctlf
Chlamydia trachomatis	Chlamydia trachomatis L2/434/Bu(i)	ctli
Chlamydia trachomatis	Chlamydia trachomatis L2b/UCH-1/proctitis	ctl
Chlamydia trachomatis	Chlamydia trachomatis L2b/UCH-2	ctru
Chlamydia trachomatis	Chlamydia trachomatis L2b/LST	ctrl
Chlamydia trachomatis	Chlamydia trachomatis L2b/CV204	ctrv
Chlamydia trachomatis	Chlamydia trachomatis L2b/Ams1	ctrm
Chlamydia trachomatis	Chlamydia trachomatis L2b/Ams2	ctla
Chlamydia trachomatis	Chlamydia trachomatis L2b/Ams3	ctlm
Chlamydia trachomatis	Chlamydia trachomatis L2b/Ams4	ctls
Chlamydia trachomatis	Chlamydia trachomatis L2b/Ams5	ctlz
Chlamydia trachomatis	Chlamydia trachomatis L2b/Canada1	ctlc
Chlamydia trachomatis	Chlamydia trachomatis L2b/Canada2	ctln
Chlamydia trachomatis	Chlamydia trachomatis L2b/795	ctlb
Chlamydia trachomatis	Chlamydia trachomatis L2b/8200/07	ctlq
Chlamydia trachomatis	Chlamydia trachomatis L2c	cto
Chlamydia trachomatis	Chlamydia trachomatis L3/404/LN	ctrn
Chlamydia trachomatis	Chlamydia trachomatis B/Jali20/OT	ctj
Chlamydia trachomatis	Chlamydia trachomatis B/TZ1A828/OT	ctz
Chlamydia trachomatis	Chlamydia trachomatis E/11023	ctg
Chlamydia trachomatis	Chlamydia trachomatis E/150	ctk
Chlamydia trachomatis	Chlamydia trachomatis Sweden2	csw
Chlamydia trachomatis	Chlamydia trachomatis E/SW3	ces
Chlamydia trachomatis	Chlamydia trachomatis E/Bour	ctrb
Chlamydia trachomatis	Chlamydia trachomatis E/SotonE4	ctre
Chlamydia trachomatis	Chlamydia trachomatis E/SotonE8	ctrs
Chlamydia trachomatis	Chlamydia trachomatis E/C599	ctec
Chlamydia trachomatis	Chlamydia trachomatis F/SW4	cfs
Chlamydia trachomatis	Chlamydia trachomatis F/SW5	cfw
Chlamydia trachomatis	Chlamydia trachomatis F/SWFPminus	ctfw
Chlamydia trachomatis	Chlamydia trachomatis F/SotonF3	ctrf
Chlamydia trachomatis	Chlamydia trachomatis F/11-96	ctch
Chlamydia trachomatis	Chlamydia trachomatis G/11074	ctn
Chlamydia trachomatis	Chlamydia trachomatis G/11222	ctq
Chlamydia trachomatis	Chlamydia trachomatis G/9301	ctv
Chlamydia trachomatis	Chlamydia trachomatis G/9768	ctw
Chlamydia trachomatis	Chlamydia trachomatis G/SotonG1	ctrg
Chlamydia trachomatis	Chlamydia trachomatis IU824	ctri
Chlamydia trachomatis	Chlamydia trachomatis IU888	ctra
Chlamydia trachomatis	Chlamydia trachomatis Ia/SotonIa1	ctrh
Chlamydia trachomatis	Chlamydia trachomatis Ia/SotonIa3	ctrj
Chlamydia trachomatis	Chlamydia trachomatis K/SotonK1	ctrk
Chlamydia trachomatis	Chlamydia trachomatis J/6276tet1	ctjt
Chlamydia trachomatis	Chlamydia trachomatis RC-F/69	ctcf
Chlamydia trachomatis	Chlamydia trachomatis RC-F(s)/342	ctfs
Chlamydia trachomatis	Chlamydia trachomatis RC-F(s)/852	cthf
Chlamydia trachomatis	Chlamydia trachomatis RC-J/943	ctcj
Chlamydia trachomatis	Chlamydia trachomatis RC-J/953	cthj
Chlamydia trachomatis	Chlamydia trachomatis RC-J/966	ctmj
Chlamydia trachomatis	Chlamydia trachomatis RC-J/971	cttj
Chlamydia trachomatis	Chlamydia trachomatis RC-J(s)/122	ctjs
Chlamydia trachomatis	Chlamydia trachomatis RC-L2/55	ctrc
Chlamydia trachomatis	Chlamydia trachomatis RC-L2(s)/3	ctrw
Chlamydia trachomatis	Chlamydia trachomatis RC-L2(s)/46	ctry
Chlamydia trachomatis	Chlamydia trachomatis C/TW-3	ctct
Burkholderia thailandensis	Burkholderia thailandensis E264	bte
Burkholderia thailandensis	Burkholderia thailandensis 2002721723	btq
Burkholderia thailandensis	Burkholderia thailandensis E444	btj
Burkholderia thailandensis	Burkholderia thailandensis H0587	btz
Burkholderia thailandensis	Burkholderia thailandensis MSMB121	btd
Burkholderia thailandensis	Burkholderia thailandensis MSMB59	btv
Burkholderia thailandensis	Burkholderia thailandensis E254	bthe
Burkholderia thailandensis	Burkholderia thailandensis USAMRU Malaysia #20	bthm
Burkholderia thailandensis	Burkholderia thailandensis 2003015869	btha
Burkholderia thailandensis	Burkholderia thailandensis 2002721643	bthl
Burkholderia pseudomallei	Burkholderia pseudomallei K96243	bps
Burkholderia pseudomallei	Burkholderia pseudomallei 1710b	bpm
Burkholderia pseudomallei	Burkholderia pseudomallei 1106a	bpl
Burkholderia pseudomallei	Burkholderia pseudomallei 668	bpd
Burkholderia pseudomallei	Burkholderia pseudomallei MSHR346	bpr
Burkholderia pseudomallei	Burkholderia pseudomallei MSHR305	bpse
Burkholderia pseudomallei	Burkholderia pseudomallei MSHR511	bpsm
Burkholderia pseudomallei	Burkholderia pseudomallei MSHR146	bpsu
Burkholderia pseudomallei	Burkholderia pseudomallei MSHR520	bpsd
Burkholderia pseudomallei	Burkholderia pseudomallei 1026b	bpz
Burkholderia pseudomallei	Burkholderia pseudomallei BPC006	bpq
Burkholderia pseudomallei	Burkholderia pseudomallei NCTC 13179	bpk
Burkholderia pseudomallei	Burkholderia pseudomallei HBPUB10134a	bpsh
Burkholderia pseudomallei	Burkholderia pseudomallei NAU35A-3	bpsa
Burkholderia pseudomallei	Burkholderia pseudomallei A79A	bpso
Burkholderia pseudomallei	Burkholderia pseudomallei TSV202	but
Yersinia enterocolitica	Yersinia enterocolitica subsp. enterocolitica 8081	yen
Yersinia enterocolitica	Yersinia enterocolitica subsp. palearctica 105.5R(r)	yep
Yersinia enterocolitica	Yersinia enterocolitica subsp. palearctica Y11	yey
Yersinia enterocolitica	Yersinia enterocolitica LC20	yel
Yersinia enterocolitica	Yersinia enterocolitica WA	yew
Yersinia enterocolitica	Yersinia enterocolitica 2516-87	yet
Yersinia enterocolitica	Yersinia enterocolitica FORC_002	yef
Yersinia enterocolitica	Yersinia enterocolitica (type O:5) YE53/03	yee
Bifidobacterium breve	Bifidobacterium breve ACS-071-V-Sch8b	bbv
Bifidobacterium breve	Bifidobacterium breve UCC2003	bbru
Bifidobacterium breve	Bifidobacterium breve 12L	bbre
Bifidobacterium breve	Bifidobacterium breve 689b	bbrv
Bifidobacterium breve	Bifidobacterium breve JCM 7017	bbrj
Bifidobacterium breve	Bifidobacterium breve JCM 7019	bbrc
Bifidobacterium breve	Bifidobacterium breve NCFB 2258	bbrn
Bifidobacterium breve	Bifidobacterium breve S27	bbrs
Bifidobacterium breve	Bifidobacterium breve DSM 20213 = JCM 1192	bbrd
Staphylococcus aureus	Staphylococcus aureus subsp. aureus N315 (MRSA/VSSA)	sau
Staphylococcus aureus	Staphylococcus aureus subsp. aureus Mu50 (MRSA/VISA)	sav
Staphylococcus aureus	Staphylococcus aureus subsp. aureus Mu3 (MRSA/hetero-VISA)	saw
Staphylococcus aureus	Staphylococcus aureus subsp. aureus JH1 (MRSA/VSSA)	sah
Staphylococcus aureus	Staphylococcus aureus subsp. aureus JH9 (MRSA/VRSA)	saj
Staphylococcus aureus	Staphylococcus aureus subsp. aureus MW2 (CA-MRSA)	sam
Staphylococcus aureus	Staphylococcus aureus subsp. aureus MSSA476 (MSSA)	sas
Staphylococcus aureus	Staphylococcus aureus subsp. aureus MRSA252 (MRSA)	sar
Staphylococcus aureus	Staphylococcus aureus subsp. aureus COL (MRSA)	sac
Staphylococcus aureus	Staphylococcus aureus subsp. aureus USA300_TCH1516 (CA-MSSA)	sax
Staphylococcus aureus	Staphylococcus aureus subsp. aureus USA300_FPR3757 (CA-MRSA)	saa
Staphylococcus aureus	Staphylococcus aureus subsp. aureus NCTC8325	sao
Staphylococcus aureus	Staphylococcus aureus subsp. aureus Newman	sae
Staphylococcus aureus	Staphylococcus aureus subsp. aureus ED98	sad
Staphylococcus aureus	Staphylococcus aureus subsp. aureus M013 (CA-MRSA)	suu
Staphylococcus aureus	Staphylococcus aureus subsp. aureus VC40	suv
Staphylococcus aureus	Staphylococcus aureus subsp. aureus ED133	sue
Staphylococcus aureus	Staphylococcus aureus subsp. aureus JKD6159 (CA-MRSA)	suj
Staphylococcus aureus	Staphylococcus aureus subsp. aureus JKD6008 (MRSA/VISA)	suk
Staphylococcus aureus	Staphylococcus aureus subsp. aureus ECT-R 2	suc
Staphylococcus aureus	Staphylococcus aureus subsp. aureus T0131 (MRSA)	sut
Staphylococcus aureus	Staphylococcus aureus subsp. aureus TCH60	suq
Staphylococcus aureus	Staphylococcus aureus subsp. aureus 11819-97 (CA-MRSA)	suz
Staphylococcus aureus	Staphylococcus aureus subsp. aureus 71193	sud
Staphylococcus aureus	Staphylococcus aureus subsp. aureus HO 5096 0412	sux
Staphylococcus aureus	Staphylococcus aureus subsp. aureus TW20 (MRSA)	suw
Staphylococcus aureus	Staphylococcus aureus subsp. aureus ST398 (MRSA)	sug
Staphylococcus aureus	Staphylococcus aureus subsp. aureus LGA251	suf
Staphylococcus aureus	Staphylococcus aureus subsp. aureus 55/2053	saua
Staphylococcus aureus	Staphylococcus aureus subsp. aureus 6850 (MSSA)	saue
Staphylococcus aureus	Staphylococcus aureus subsp. aureus CN1 (CA-MRSA)	saun
Staphylococcus aureus	Staphylococcus aureus subsp. aureus SA40 (CA-MRSA)	saus
Staphylococcus aureus	Staphylococcus aureus subsp. aureus SA957 (CA-MRSA)	sauu
Staphylococcus aureus	Staphylococcus aureus subsp. aureus SA268 (CA-MRSA)	saug
Staphylococcus aureus	Staphylococcus aureus subsp. aureus Z172 (MRSA/VISA)	sauz
Staphylococcus aureus	Staphylococcus aureus subsp. aureus ST228/10388 (MRSA)	saut
Staphylococcus aureus	Staphylococcus aureus subsp. aureus ST228/10497 (MRSA)	sauj
Staphylococcus aureus	Staphylococcus aureus subsp. aureus ST228/15532 (MRSA)	sauk
Staphylococcus aureus	Staphylococcus aureus subsp. aureus ST228/16035 (MRSA)	sauq
Staphylococcus aureus	Staphylococcus aureus subsp. aureus ST228/18412 (MRSA)	sauv
Staphylococcus aureus	Staphylococcus aureus subsp. aureus ST228/16125 (MRSA)	sauw
Staphylococcus aureus	Staphylococcus aureus subsp. aureus ST228/18341 (MRSA)	saux
Staphylococcus aureus	Staphylococcus aureus subsp. aureus ST228/18583 (MRSA)	sauy
Staphylococcus aureus	Staphylococcus aureus RF122	sab
Staphylococcus aureus	Staphylococcus aureus 04-02981	suy
Staphylococcus aureus	Staphylococcus aureus 08BA02176	saub
Staphylococcus aureus	Staphylococcus aureus M1	saum
Staphylococcus aureus	Staphylococcus aureus CA-347	sauc
Staphylococcus aureus	Staphylococcus aureus Bmb9393	saur
Staphylococcus aureus	Staphylococcus aureus USA300-ISMMS1	saui
Staphylococcus aureus	Staphylococcus aureus 502A	saud
Staphylococcus aureus	Staphylococcus aureus NRS 100	sauf
Staphylococcus aureus	Staphylococcus aureus MS4	sams
Rickettsia rickettsii	Rickettsia rickettsii Sheila Smith	rri
Rickettsia rickettsii	Rickettsia rickettsii Iowa	rrj
Rickettsia rickettsii	Rickettsia rickettsii Arizona	rra
Rickettsia rickettsii	Rickettsia rickettsii Colombia	rrc
Rickettsia rickettsii	Rickettsia rickettsii Hauke	rrh
Rickettsia rickettsii	Rickettsia rickettsii Brazil	rrb
Rickettsia rickettsii	Rickettsia rickettsii Hino	rrn
Rickettsia rickettsii	Rickettsia rickettsii Hlp#2	rrp
Rickettsia rickettsii	Rickettsia rickettsii Morgan	rrm
Rickettsia rickettsii	Rickettsia rickettsii R	rrr
Campylobacter lari	Campylobacter lari RM2100	cla
Campylobacter lari	Campylobacter lari RM16701	clr
Campylobacter lari	Campylobacter lari RM16712	clm
Campylobacter lari	Campylobacter lari CCUG 22395	clq
Campylobacter lari	Campylobacter lari NCTC 11845	cln
Campylobacter lari	Campylobacter lari subsp. concheus LMG 11760	cll
Paenibacillus polymyxa	Paenibacillus polymyxa E681	ppy
Paenibacillus polymyxa	Paenibacillus polymyxa SC2	ppm
Paenibacillus polymyxa	Paenibacillus polymyxa M1	ppo
Paenibacillus polymyxa	Paenibacillus polymyxa CR1	ppol
Paenibacillus polymyxa	Paenibacillus polymyxa SQR-21	ppq
Paenibacillus polymyxa	Paenibacillus polymyxa Sb3-1	ppoy
Lactobacillus helveticus	Lactobacillus helveticus DPC 4571	lhe
Lactobacillus helveticus	Lactobacillus helveticus H10	lhl
Lactobacillus helveticus	Lactobacillus helveticus R0052	lhr
Lactobacillus helveticus	Lactobacillus helveticus CNRZ32	lhv
Lactobacillus helveticus	Lactobacillus helveticus H9	lhh
Lactobacillus helveticus	Lactobacillus helveticus KLDS1.8701	lhd
Riemerella anatipestifer	Riemerella anatipestifer ATCC 11845 = DSM 15868	ran
Riemerella anatipestifer	Riemerella anatipestifer ATCC 11845 = DSM 15868	rai
Riemerella anatipestifer	Riemerella anatipestifer RA-GD	rar
Riemerella anatipestifer	Riemerella anatipestifer RA-CH-1	rag
Riemerella anatipestifer	Riemerella anatipestifer RA-CH-2	rae
Riemerella anatipestifer	Riemerella anatipestifer CH3	rat
Pseudomonas aeruginosa	Pseudomonas aeruginosa PAO1	pae
Pseudomonas aeruginosa	Pseudomonas aeruginosa PAO1-VE13	paev
Pseudomonas aeruginosa	Pseudomonas aeruginosa PAO1-VE2	paei
Pseudomonas aeruginosa	Pseudomonas aeruginosa UCBPP-PA14	pau
Pseudomonas aeruginosa	Pseudomonas aeruginosa PA7	pap
Pseudomonas aeruginosa	Pseudomonas aeruginosa LESB58	pag
Pseudomonas aeruginosa	Pseudomonas aeruginosa M18	paf
Pseudomonas aeruginosa	Pseudomonas aeruginosa NCGM2.S1	pnc
Pseudomonas aeruginosa	Pseudomonas aeruginosa NCGM 1900	paeb
Pseudomonas aeruginosa	Pseudomonas aeruginosa DK2	pdk
Pseudomonas aeruginosa	Pseudomonas aeruginosa B136-33	psg
Pseudomonas aeruginosa	Pseudomonas aeruginosa RP73	prp
Pseudomonas aeruginosa	Pseudomonas aeruginosa PA1	paep
Pseudomonas aeruginosa	Pseudomonas aeruginosa PA1R	paer
Pseudomonas aeruginosa	Pseudomonas aeruginosa MTB-1	paem
Pseudomonas aeruginosa	Pseudomonas aeruginosa LES431	pael
Pseudomonas aeruginosa	Pseudomonas aeruginosa SCV20265	paes
Pseudomonas aeruginosa	Pseudomonas aeruginosa PA38182	paeu
Pseudomonas aeruginosa	Pseudomonas aeruginosa YL84	paeg
Pseudomonas aeruginosa	Pseudomonas aeruginosa c7447m	paec
Pseudomonas aeruginosa	Pseudomonas aeruginosa PAO581	paeo
Francisella philomiragia	Francisella philomiragia subsp. philomiragia ATCC 25017	fph
Francisella philomiragia	Francisella philomiragia subsp. philomiragia ATCC 25015 O#319L	fpt
Francisella philomiragia	Francisella philomiragia O#319-029	fpi
Francisella philomiragia	Francisella philomiragia O#319-036	fpm
Francisella philomiragia	Francisella philomiragia O#319-067	fpx
Francisella philomiragia	Francisella philomiragia GA01-2794	fpz
Francisella philomiragia	Francisella philomiragia GA01-2801	fpj
Haemophilus influenzae	Haemophilus influenzae Rd KW20 (serotype d)	hin
Haemophilus influenzae	Haemophilus influenzae 86-028NP (nontypeable)	hit
Haemophilus influenzae	Haemophilus influenzae PittEE (nontypeable)	hip
Haemophilus influenzae	Haemophilus influenzae PittGG (nontypeable)	hiq
Haemophilus influenzae	Haemophilus influenzae F3031 (nontypeable)	hif
Haemophilus influenzae	Haemophilus influenzae F3047 (nontypeable)	hil
Haemophilus influenzae	Haemophilus influenzae 10810 (serotype b)	hiu
Haemophilus influenzae	Haemophilus influenzae R2846 (nontypeable)	hie
Haemophilus influenzae	Haemophilus influenzae R2866 (nontypeable)	hiz
Haemophilus influenzae	Haemophilus influenzae KR494 (serotype f)	hik
Haemophilus influenzae	Haemophilus influenzae CGSHiCZ412602	hia
Haemophilus influenzae	Haemophilus influenzae Hi375	hih
Haemophilus influenzae	Haemophilus influenzae 477	hiw
Haemophilus influenzae	Haemophilus influenzae C486	hic
Haemophilus influenzae	Haemophilus influenzae 723	hix
Streptococcus pyogenes	Streptococcus pyogenes M1 GAS (serotype M1)	spy
Streptococcus pyogenes	Streptococcus pyogenes MGAS5005 (serotype M1)	spz
Streptococcus pyogenes	Streptococcus pyogenes M1 476 (serotype M1)	spym
Streptococcus pyogenes	Streptococcus pyogenes MGAS8232 (serotype M18)	spm
Streptococcus pyogenes	Streptococcus pyogenes MGAS315 (serotype M3)	spg
Streptococcus pyogenes	Streptococcus pyogenes SSI-1 (serotype M3)	sps
Streptococcus pyogenes	Streptococcus pyogenes MGAS10270 (serotype M2)	sph
Streptococcus pyogenes	Streptococcus pyogenes MGAS10750 (serotype M4)	spi
Streptococcus pyogenes	Streptococcus pyogenes MGAS2096 (serotype M12)	spj
Streptococcus pyogenes	Streptococcus pyogenes MGAS9429 (serotype M12)	spk
Streptococcus pyogenes	Streptococcus pyogenes Manfredo (serotype M5)	spf
Streptococcus pyogenes	Streptococcus pyogenes MGAS10394 (serotype M6)	spa
Streptococcus pyogenes	Streptococcus pyogenes MGAS6180 (serotype M28)	spb
Streptococcus pyogenes	Streptococcus pyogenes MGAS15252 (serotype M59)	stg
Streptococcus pyogenes	Streptococcus pyogenes NZ131 (serotype M49)	soz
Streptococcus pyogenes	Streptococcus pyogenes Alab49 (serotype M53)	stz
Streptococcus pyogenes	Streptococcus pyogenes MGAS1882	stx
Streptococcus pyogenes	Streptococcus pyogenes A20	spya
Streptococcus pyogenes	Streptococcus pyogenes HSC5	spyh
Streptococcus pyogenes	Streptococcus pyogenes STAB901 (serotype M44)	spyo
Yersinia pseudotuberculosis	Yersinia pseudotuberculosis IP 32953 (serotype I)	yps
Yersinia pseudotuberculosis	Yersinia pseudotuberculosis IP 32953 (serotype 1)	ypo
Yersinia pseudotuberculosis	Yersinia pseudotuberculosis IP 31758 (serotype O:1b)	ypi
Yersinia pseudotuberculosis	Yersinia pseudotuberculosis YPIII	ypy
Yersinia pseudotuberculosis	Yersinia pseudotuberculosis PB1/+	ypb
Yersinia pseudotuberculosis	Yersinia pseudotuberculosis ATCC 6904	ypq
Yersinia pseudotuberculosis	Yersinia pseudotuberculosis MD67	ypu
Yersinia pseudotuberculosis	Yersinia pseudotuberculosis EP2/+	ypr
Yersinia pseudotuberculosis	Yersinia pseudotuberculosis 1	ypc
Yersinia pseudotuberculosis	Yersinia pseudotuberculosis PA3606	ypf
Campylobacter fetus	Campylobacter fetus subsp. fetus 82-40	cff
Campylobacter fetus	Campylobacter fetus subsp. fetus 04/554	cft
Campylobacter fetus	Campylobacter fetus subsp. venerealis cfvi03/293	cfv
Campylobacter fetus	Campylobacter fetus subsp. venerealis 97/608	cfx
Campylobacter fetus	Campylobacter fetus subsp. venerealis 84-112	cfz
Campylobacter fetus	Campylobacter fetus subsp. testudinum 03-427	camp
Campylobacter fetus	Campylobacter fetus subsp. testudinum pet-3	cfp
Dehalococcoides mccartyi	Dehalococcoides mccartyi 195	det
Dehalococcoides mccartyi	Dehalococcoides mccartyi CBDB1	deh
Dehalococcoides mccartyi	Dehalococcoides mccartyi BAV1	deb
Dehalococcoides mccartyi	Dehalococcoides mccartyi VS	dev
Dehalococcoides mccartyi	Dehalococcoides mccartyi GT	deg
Dehalococcoides mccartyi	Dehalococcoides mccartyi BTF08	dmc
Dehalococcoides mccartyi	Dehalococcoides mccartyi DCMB5	dmd
Dehalococcoides mccartyi	Dehalococcoides mccartyi GY50	dmg
Dehalococcoides mccartyi	Dehalococcoides mccartyi CG1	dmx
Dehalococcoides mccartyi	Dehalococcoides mccartyi CG4	dmy
Dehalococcoides mccartyi	Dehalococcoides mccartyi CG5	dmz
Bacillus thuringiensis	Bacillus thuringiensis serovar konkukian 97-27	btk
Bacillus thuringiensis	Bacillus thuringiensis Al Hakam	btl
Bacillus thuringiensis	Bacillus thuringiensis BMB171	btb
Bacillus thuringiensis	Bacillus thuringiensis serovar kurstaki HD73	btt
Bacillus thuringiensis	Bacillus thuringiensis serovar kurstaki YBT-1520	bthr
Bacillus thuringiensis	Bacillus thuringiensis serovar kurstaki HD-1	bthi
Bacillus thuringiensis	Bacillus thuringiensis serovar chinensis CT-43	btc
Bacillus thuringiensis	Bacillus thuringiensis serovar finitimus YBT-020	btf
Bacillus thuringiensis	Bacillus thuringiensis MC28	btm
Bacillus thuringiensis	Bacillus thuringiensis Bt407	btg
Bacillus thuringiensis	Bacillus thuringiensis HD-771	bti
Bacillus thuringiensis	Bacillus thuringiensis HD-789	btn
Bacillus thuringiensis	Bacillus thuringiensis serovar thuringiensis IS5056	btht
Bacillus thuringiensis	Bacillus thuringiensis YBT-1518	bthu
Bacillus thuringiensis	Bacillus thuringiensis HD1011	btw
Bacillus thuringiensis	Bacillus thuringiensis YWC2-8	bthy
Candidatus Portiera aleyrodidarum	Candidatus Portiera aleyrodidarum BT-B	ple
Candidatus Portiera aleyrodidarum	Candidatus Portiera aleyrodidarum BT-B-HRs	ply
Candidatus Portiera aleyrodidarum	Candidatus Portiera aleyrodidarum BT-QVLC	plr
Candidatus Portiera aleyrodidarum	Candidatus Portiera aleyrodidarum BT-QVLC	plo
Candidatus Portiera aleyrodidarum	Candidatus Portiera aleyrodidarum TV	pld
Candidatus Portiera aleyrodidarum	Candidatus Portiera aleyrodidarum TV-BCN	plb
Candidatus Portiera aleyrodidarum	Candidatus Portiera aleyrodidarum AD-CAI	plc
Candidatus Portiera aleyrodidarum	Candidatus Portiera aleyrodidarum AF-CAI	pli
Candidatus Portiera aleyrodidarum	Candidatus Portiera aleyrodidarum MED	paly
Xanthomonas oryzae	Xanthomonas oryzae pv. oryzae KACC 10331	xoo
Xanthomonas oryzae	Xanthomonas oryzae pv. oryzae MAFF 311018	xom
Xanthomonas oryzae	Xanthomonas oryzae pv. oryzae PXO99A	xop
Xanthomonas oryzae	Xanthomonas oryzae pv. oryzae PXO86	xoy
Xanthomonas oryzae	Xanthomonas oryzae pv. oryzicola BLS256	xor
Xanthomonas oryzae	Xanthomonas oryzae pv. oryzicola CFBP7342	xoz
Candidatus Sulcia muelleri	Candidatus Sulcia muelleri GWSS	smg
Candidatus Sulcia muelleri	Candidatus Sulcia muelleri SMDSEM	sms
Candidatus Sulcia muelleri	Candidatus Sulcia muelleri DMIN	smh
Candidatus Sulcia muelleri	Candidatus Sulcia muelleri CARI	sum
Candidatus Sulcia muelleri	Candidatus Sulcia muelleri Sulcia-ALF	smv
Candidatus Sulcia muelleri	Candidatus Sulcia muelleri BGSS	smub
Candidatus Sulcia muelleri	Candidatus Sulcia muelleri ML	smum
Candidatus Sulcia muelleri	Candidatus Sulcia muelleri TETUND	smue
Candidatus Sulcia muelleri	Candidatus Sulcia muelleri PSPU	smup
Campylobacter coli	Campylobacter coli 76339	ccol
Campylobacter coli	Campylobacter coli CVM N29710	ccc
Campylobacter coli	Campylobacter coli 15-537360	ccq
Campylobacter coli	Campylobacter coli RM1875	ccf
Campylobacter coli	Campylobacter coli RM4661	ccy
Campylobacter coli	Campylobacter coli RM5611	ccoi
Campylobacter coli	Campylobacter coli FB1	ccof
Campylobacter coli	Campylobacter coli OR12	ccoo
Sinorhizobium meliloti	Sinorhizobium meliloti 1021	sme
Sinorhizobium meliloti	Sinorhizobium meliloti AK83	smk
Sinorhizobium meliloti	Sinorhizobium meliloti BL225C	smq
Sinorhizobium meliloti	Sinorhizobium meliloti SM11	smx
Sinorhizobium meliloti	Sinorhizobium meliloti Rm41	smi
Sinorhizobium meliloti	Sinorhizobium meliloti GR4	smeg
Sinorhizobium meliloti	Sinorhizobium meliloti 2011	smel
Sinorhizobium meliloti	Sinorhizobium meliloti RMO17	smer
Helicobacter pylori	Helicobacter pylori 26695	hpy
Helicobacter pylori	Helicobacter pylori 26695	heo
Helicobacter pylori	Helicobacter pylori J99	hpj
Helicobacter pylori	Helicobacter pylori HPAG1	hpa
Helicobacter pylori	Helicobacter pylori Shi470	hps
Helicobacter pylori	Helicobacter pylori Shi112	hhp
Helicobacter pylori	Helicobacter pylori Shi169	hhq
Helicobacter pylori	Helicobacter pylori Shi417	hhr
Helicobacter pylori	Helicobacter pylori G27	hpg
Helicobacter pylori	Helicobacter pylori P12	hpp
Helicobacter pylori	Helicobacter pylori B38	hpb
Helicobacter pylori	Helicobacter pylori B8	hpl
Helicobacter pylori	Helicobacter pylori PeCan4	hpc
Helicobacter pylori	Helicobacter pylori PeCan18	hca
Helicobacter pylori	Helicobacter pylori SJM180	hpm
Helicobacter pylori	Helicobacter pylori ELS37	hpe
Helicobacter pylori	Helicobacter pylori 35A	hpo
Helicobacter pylori	Helicobacter pylori 908	hpi
Helicobacter pylori	Helicobacter pylori 2017	hpq
Helicobacter pylori	Helicobacter pylori 2018	hpw
Helicobacter pylori	Helicobacter pylori Cuz20	hpu
Helicobacter pylori	Helicobacter pylori F16	hef
Helicobacter pylori	Helicobacter pylori F30	hpf
Helicobacter pylori	Helicobacter pylori F32	heq
Helicobacter pylori	Helicobacter pylori F57	hex
Helicobacter pylori	Helicobacter pylori Sat464	hpt
Helicobacter pylori	Helicobacter pylori 52	hpz
Helicobacter pylori	Helicobacter pylori v225d	hpv
Helicobacter pylori	Helicobacter pylori 83	hpx
Helicobacter pylori	Helicobacter pylori SNT49	hen
Helicobacter pylori	Helicobacter pylori Lithuania75	hph
Helicobacter pylori	Helicobacter pylori Gambia94/24	heg
Helicobacter pylori	Helicobacter pylori India7	hpn
Helicobacter pylori	Helicobacter pylori Puno120	hep
Helicobacter pylori	Helicobacter pylori Puno135	heu
Helicobacter pylori	Helicobacter pylori SouthAfrica7	hes
Helicobacter pylori	Helicobacter pylori SouthAfrica20	hpys
Helicobacter pylori	Helicobacter pylori HUP-B14	hcn
Helicobacter pylori	Helicobacter pylori 51	hpd
Helicobacter pylori	Helicobacter pylori XZ274	hey
Helicobacter pylori	Helicobacter pylori Rif1	her
Helicobacter pylori	Helicobacter pylori Rif2	hei
Helicobacter pylori	Helicobacter pylori Aklavik117	hpya
Helicobacter pylori	Helicobacter pylori Aklavik86	hpyk
Helicobacter pylori	Helicobacter pylori OK113	hpyo
Helicobacter pylori	Helicobacter pylori OK310	hpyl
Helicobacter pylori	Helicobacter pylori oki102	hpyb
Helicobacter pylori	Helicobacter pylori oki112	hpyc
Helicobacter pylori	Helicobacter pylori oki128	hpyd
Helicobacter pylori	Helicobacter pylori oki154	hpye
Helicobacter pylori	Helicobacter pylori oki422	hpyf
Helicobacter pylori	Helicobacter pylori oki673	hpyg
Helicobacter pylori	Helicobacter pylori oki828	hpyh
Helicobacter pylori	Helicobacter pylori oki898	hpyj
Helicobacter pylori	Helicobacter pylori UM032	hpyr
Helicobacter pylori	Helicobacter pylori UM037	hpyi
Helicobacter pylori	Helicobacter pylori UM066	hpyu
Helicobacter pylori	Helicobacter pylori UM299	hpym
Helicobacter pylori	Helicobacter pylori UM298	hem
Helicobacter pylori	Helicobacter pylori BM012A	heb
Helicobacter pylori	Helicobacter pylori BM012S	hez
Lactobacillus casei	Lactobacillus casei BL23	lcb
Lactobacillus casei	Lactobacillus casei Zhang	lcz
Lactobacillus casei	Lactobacillus casei BD-II	lcs
Lactobacillus casei	Lactobacillus casei LC2W	lce
Lactobacillus casei	Lactobacillus casei W56	lcw
Lactobacillus casei	Lactobacillus casei LOCK919	lcl
Lactobacillus casei	Lactobacillus casei 12A	lcx
