# Supplementary material for: Metabolic adaptations underlying genome flexibility in prokaryotes
Source: PLoS Genet. 2018 Oct 29;14(10):e1007763. doi: 10.1371/journal.pgen.1007763 (PMC6224172; doi:10.1371/journal.pgen.1007763)
Supplement: S2 Table — (XLSX) [file pgen.1007763.s013.xlsx]

## Sheet: Supplementary Table 2
59 unique carbon sources, one for each condition
kegg_id	name
C00721	Dextrin
C00208	Maltose
C01083	D-Trehalose
C00185	D-Cellobiose
C00089	Sucrose
C01613	Stachyose
C00492	D-Raffinose
C00243	a-D-Lactose
C05402	D-Melibiose
C03619	b-Methyl-D-Glucoside
C01451	Salicin
C00140	N-Acetyl-DGlucosamine
C00645	N-Acetyl-b-D-Mannosamine
C01132	N-Acetyl-DGalactosamine
C00270	N-Acetyl-Neuraminic Acid
C00267	a-D-Glucose
C00159	D-Mannose
C00095	D-Fructose
C00124	D-Galactose
C01019	L-Fucose
C00507	L-Rhamnose
C00294	Inosine
C00794	D-Sorbitol
C00392	D-Mannitol
C01904	D-Arabitol
C00137	M-Inositol
C00116	Glycerol
C00668	Glucose-6-Phosphate
C00085	Fructose-6-Phosphate
C00402	D-Aspartic Acid
C00740	D-Serine
C00041	L-Alanine
C00062	L-Arginine
C00049	L-Aspartic Acid
C00025	L-Glutamic Acid
C00135	L-Histidine
C01879	L-PyroglutamicAcid
C00065	L-Serine
C00714	Pectin
C00333	D-GalacturonicAcid
C01040	L-GalactonicAcid-g-Lactone
C00257	D-Gluconic Acid
C00191	D-GlucuronicAcid
C00879	Mucic Acid
C00296	Quinic Acid
C00818	D-Saccharic Acid
C00642	P-HydroxyPhenyl AceticAcid
C00186	L-Lactic Acid
C00158	Citric Acid
C00026	a-Keto-GlutaricAcid
C00497	D-Malic Acid
C00149	L-Malic Acid
C00334	g-Amino-ButyricAcid
C05984	a-HydroxyButyric Acid
C00109	a-Keto-ButyricAcid
C00164	Acetoacetic Acid
C00163	Propionic Acid
C00033	Acetic Acid
C00058	Formic Acid
