# Supplementary material for: Metabolic adaptations underlying genome flexibility in prokaryotes
Source: PLoS Genet. 2018 Oct 29;14(10):e1007763. doi: 10.1371/journal.pgen.1007763 (PMC6224172; doi:10.1371/journal.pgen.1007763)
Supplement: S3 Table — (XLSX) [file pgen.1007763.s014.xlsx]

## Sheet: Supplementary Table 3
Compounds assumed to be present in all conditions
kegg_id	name
C00568	4-Aminobenzoate; ABEE; 4-Aminobenzoic acid; p-Aminobenzoate
C00114	Choline; Bilineurine
C00504	Folate; Pteroylglutamic acid; Folic acid
C00378	Thiamine; Thiamin; Vitamin B1; Aneurin; Antiberiberi factor
C06697	Arsenite; Trisoxylatoarsine
C01330	Sodium cation; Na+; Sodium(1+); Sodium ion
C00305	Magnesium cation; Mg2+; Magnesium(2+); Magnesium ion
C00009	Orthophosphate; Phosphate; Phosphoric acid; Orthophosphoric acid
C00244	Nitrate; Nitric acid
C00087	Sulfur; S; Elemental sulfur
C00697	Nitrogen; N2
C01327	Hydrochloric acid; HCl; Hydrogen chloride; Hydrochloride
C14818	Fe2+; Fe(II); Ferrous ion; Iron(2+)
C00059	Sulfate; Sulfuric acid
C00013	Diphosphate; Diphosphoric acid; Pyrophosphate; Pyrophosphoric acid; PPi
C00007	Oxygen; O2
C14819	Fe3+; Fe(III); Ferric ion; Iron(3+)
C00011	CO2; Carbon dioxide
C00088	Nitrite
C19609	Nickel(2+); Ni2+; Ni(II)
C00080	H+; Hydron
C00175	Cobalt ion; Cobalt(2+); Co2+; Co(II)
C19610	Manganese(2+); Mn2+; Mn(II)
C00001	H2O; Water
C00002	ATP; Adenosine 5'-triphosphate
C00003	NAD+; NAD; Nicotinamide adenine dinucleotide; DPN; Diphosphopyridine nucleotide; Nadide; beta-NAD+
C00004	NADH; DPNH; Reduced nicotinamide adenine dinucleotide
C00005	NADPH; TPNH; Reduced nicotinamide adenine dinucleotide phosphate
C00006	NADP+; NADP; Nicotinamide adenine dinucleotide phosphate; beta-Nicotinamide adenine dinucleotide phosphate; TPN; Triphosphopyridine nucleotide; beta-NADP+
C00008	ADP; Adenosine 5'-diphosphate
