# Supplementary material for: Metabolic adaptations underlying genome flexibility in prokaryotes
Source: PLoS Genet. 2018 Oct 29;14(10):e1007763. doi: 10.1371/journal.pgen.1007763 (PMC6224172; doi:10.1371/journal.pgen.1007763)
Supplement: S4 Table — (XLSX) [file pgen.1007763.s015.xlsx]

## Sheet: Supplementary Table 4
kegg_id	name
C00197	3-Phospho-D-glycerate; D-Glycerate 3-phosphate; 3-Phospho-(R)-glycerate; 3-Phosphoglycerate
C00024	Acetyl-CoA; Acetyl coenzyme A
C00008	ADP; Adenosine 5'-diphosphate
C00026	2-Oxoglutarate; Oxoglutaric acid; 2-Ketoglutaric acid; alpha-Ketoglutaric acid
C00010	CoA; Coenzyme A; CoA-SH
C00118	D-Glyceraldehyde 3-phosphate; (2R)-2-Hydroxy-3-(phosphonooxy)-propanal; Glyceraldehyde 3-phosphate
C00064	L-Glutamine; L-2-Aminoglutaramic acid
C00025	L-Glutamate; L-Glutamic acid; L-Glutaminic acid; Glutamate
C00080	H+; Hydron
C00001	H2O; Water
C00003	NAD+; NAD; Nicotinamide adenine dinucleotide; DPN; Diphosphopyridine nucleotide; Nadide; beta-NAD+
C00004	NADH; DPNH; Reduced nicotinamide adenine dinucleotide
C00036	Oxaloacetate; Oxalacetic acid; Oxaloacetic acid; 2-Oxobutanedioic acid; 2-Oxosuccinic acid; keto-Oxaloacetate
C00074	Phosphoenolpyruvate; Phosphoenolpyruvic acid; PEP
C00022	Pyruvate; Pyruvic acid; 2-Oxopropanoate; 2-Oxopropanoic acid; Pyroracemic acid
C00002	ATP; Adenosine 5'-triphosphate
C00279	D-Erythrose 4-phosphate
C00006	NADP+; NADP; Nicotinamide adenine dinucleotide phosphate; beta-Nicotinamide adenine dinucleotide phosphate; TPN; Triphosphopyridine nucleotide; beta-NADP+
C00005	NADPH; TPNH; Reduced nicotinamide adenine dinucleotide phosphate
C00009	Orthophosphate; Phosphate; Phosphoric acid; Orthophosphoric acid
C05345	beta-D-Fructose 6-phosphate
C00092	D-Glucose 6-phosphate; Glucose 6-phosphate; Robison ester
C00234	10-Formyltetrahydrofolate; 10-Formyl-THF
C05811	2-Octaprenyl-6-hydroxyphenol; 3-Octaprenylcatechol
C00041	L-Alanine; L-2-Aminopropionic acid; L-alpha-Alanine
C00019	S-Adenosyl-L-methionine; S-Adenosylmethionine; AdoMet; SAM
C00049	L-Aspartate; L-Aspartic acid; 2-Aminosuccinic acid; L-Asp
C00698	Cl-; Chloride; Chloride ion
C00063	CTP; Cytidine 5'-triphosphate; Cytidine triphosphate
C00097	L-Cysteine; L-2-Amino-3-mercaptopropionic acid
C00131	dATP; 2'-Deoxyadenosine 5'-triphosphate; Deoxyadenosine 5'-triphosphate; Deoxyadenosine triphosphate
C00286	dGTP; 2'-Deoxyguanosine 5'-triphosphate; Deoxyguanosine 5'-triphosphate; Deoxyguanosine triphosphate
C00459	dTTP; Deoxythymidine triphosphate; Deoxythymidine 5'-triphosphate; TTP
C00016	FAD; Flavin adenine dinucleotide
C14818	Fe2+; Fe(II); Ferrous ion; Iron(2+)
C14819	Fe3+; Fe(III); Ferric ion; Iron(3+)
C00135	L-Histidine; (S)-alpha-Amino-1H-imidazole-4-propionic acid
C00407	L-Isoleucine; 2-Amino-3-methylvaleric acid
C00073	L-Methionine; Methionine; L-2-Amino-4methylthiobutyric acid
C00305	Magnesium cation; Mg2+; Magnesium(2+); Magnesium ion
C00079	L-Phenylalanine; (S)-alpha-Amino-beta-phenylpropionic acid
C00148	L-Proline; 2-Pyrrolidinecarboxylic acid
C00018	Pyridoxal phosphate; Pyridoxal 5-phosphate; Pyridoxal 5'-phosphate; PLP
C00255	Riboflavin; Lactoflavin; 7,8-Dimethyl-10-ribitylisoalloxazine; Vitamin B2
C00065	L-Serine; L-2-Amino-3-hydroxypropionic acid; L-3-Hydroxy-alanine; Serine
C00748	Siroheme
C00059	Sulfate; Sulfuric acid
C00188	L-Threonine; 2-Amino-3-hydroxybutyric acid
C00075	UTP; Uridine 5'-triphosphate; Uridine triphosphate
C00062	L-Arginine; (S)-2-Amino-5-guanidinovaleric acid; L-Arg
C00152	L-Asparagine; 2-Aminosuccinamic acid
C00037	Glycine; Aminoacetic acid; Gly
C00044	GTP; Guanosine 5'-triphosphate
C00123	L-Leucine; 2-Amino-4-methylvaleric acid; (2S)-alpha-2-Amino-4-methylvaleric acid; (2S)-alpha-Leucine
C00047	L-Lysine; Lysine acid; 2,6-Diaminohexanoic acid
C00143	5,10-Methylenetetrahydrofolate; (6R)-5,10-Methylenetetrahydrofolate; 5,10-Methylene-THF
C00014	Ammonia; NH3
C00032	Heme; Haem; Protoheme; Heme B; Protoheme IX
C00013	Diphosphate; Diphosphoric acid; Pyrophosphate; Pyrophosphoric acid; PPi
C00101	Tetrahydrofolate; 5,6,7,8-Tetrahydrofolate; Tetrahydrofolic acid; THF; (6S)-Tetrahydrofolate; (6S)-Tetrahydrofolic acid; (6S)-THFA
C00068	Thiamin diphosphate; Thiamine diphosphate; Thiamin pyrophosphate; TPP; ThPP
C00078	L-Tryptophan; Tryptophan; (S)-alpha-Amino-beta-(3-indolyl)-propionic acid
C00082	L-Tyrosine; (S)-3-(p-Hydroxyphenyl)alanine; (S)-2-Amino-3-(p-hydroxyphenyl)propionic acid; Tyrosine
C00183	L-Valine; 2-Amino-3-methylbutyric acid
C00458	dCTP; Deoxycytidine 5'-triphosphate; Deoxycytidine triphosphate; 2'-Deoxycytidine 5'-triphosphate
C00175	Cobalt ion; Cobalt(2+); Co2+; Co(II)
C06025	Di[3-deoxy-D-manno-octulosonyl]-lipid IV(A); KDO2-lipid IV(A)
C19610	Manganese(2+); Mn2+; Mn(II)
C06232	Molybdate
C00020	AMP; Adenosine 5'-monophosphate; Adenylic acid; Adenylate; 5'-AMP; 5'-Adenylic acid; 5'-Adenosine monophosphate; Adenosine 5'-phosphate
C00134	Putrescine; 1,4-Butanediamine; 1,4-Diaminobutane; Tetramethylenediamine; Butane-1,4-diamine
C00091	Succinyl-CoA; Succinyl coenzyme A
C00876	Coenzyme F420; Oxidized coenzyme F420
C04628	Coenzyme B; N-(7-Mercaptoheptanoyl)threonine 3-O-phosphate; N-(7-Mercaptoheptanoyl)threonine O3-phosphate; HTP; CoB
C03576	Coenzyme M; 2-Mercaptoethanesulfonate; Reduced coenzyme M; HS-CoM; CoM
C05777	Coenzyme F430; Factor F430
C18802	Tetrahydrosarcinapterin; H4SPT; 5,6,7,8-Tetrahydrosarcinapterin
C06366	sym-Homospermidine; Homospermidine
C00120	Biotin; D-Biotin; Vitamin H; Coenzyme R
C00083	Malonyl-CoA; Malonyl coenzyme A
C00440	5-Methyltetrahydrofolate
C00194	Cobamide coenzyme; Adenosylcobalamin; Adenosylcob(III)alamin; Deoxyadenosylcobalamin; Cobamamide; Vitamin B12 coenzyme; 5,6-Dimethylbenzimidazolyl-5-deoxyadenosyl-cobamide; (5'-Deoxy-5'-adenosyl)cobamide coenzyme; (5,6-Dimethylbenzimidazolyl)cobamide coenzyme; alpha-(5,6-Dimethylbenzimidazolyl)cobamide coenzyme; 5'-Deoxy-5'-adenosylcobalamin; 5'-Deoxy-5'-adenosyl vitamin B12; 5'-Deoxy-5'-adenosyl…
C00251	Chorismate; Chorismic acid; (3R,4R)-3-[(1-Carboxyethenyl)oxy]-4-hydroxycyclohexa-1,5-diene-1-carboxylate
C00315	Spermidine; N-(3-Aminopropyl)-1,4-butane-diamine
C00029	UDP-glucose; UDPglucose; UDP-D-glucose; Uridine diphosphate glucose; UDP-alpha-D-glucose
C00378	Thiamine; Thiamin; Vitamin B1; Aneurin; Antiberiberi factor
C04932	Lipid A disaccharide; Tetraacyldisaccharide 1-phosphate; [2-N,3-O-Bis(3-hydroxytetradecanoyl)-beta-D-glucosaminyl]-(1->6)-[2-N,3-O-bis(3-hydroxytetradecanoyl)-alpha-D-glucosaminyl phosphate]; 2,3-Bis[(3R)-3-hydroxytetradecanoyl]-beta-D-glucosaminyl-(1->6)-2,3-bis[(3R)-3-hydroxytetradecanoyl]-alpha-D-glucosaminyl 1-phosphate
C00051	Glutathione; 5-L-Glutamyl-L-cysteinylglycine; N-(N-gamma-L-Glutamyl-L-cysteinyl)glycine; gamma-L-Glutamyl-L-cysteinyl-glycine; GSH; Reduced glutathione
C15670	Heme A
C15672	Heme O
C02094	beta-Carotene; all-trans-beta-Carotene
C08592	Echinenone
C14152	beta-Tocopherol
C01330	Sodium cation; Na+; Sodium(1+); Sodium ion
C02477	alpha-Tocopherol; Vitamin E
C14151	delta-Tocopherol
C05435	gamma-Carotene
C02483	gamma-Tocopherol
C06098	Zeaxanthin; (3R,3'R)-beta,beta-Carotene-3,3'-diol
C02059	Phylloquinone; Vitamin K1; Phytonadione; 2-Methyl-3-phytyl-1,4-naphthoquinone
C00055	CMP; Cytidine-5'-monophosphate; Cytidylic acid
C00362	dGMP; 2'-Deoxyguanosine 5'-monophosphate; 2'-Deoxyguanosine 5'-phosphate; Deoxyguanylic acid; Deoxyguanosine monophosphate
C00364	dTMP; Thymidine 5'-phosphate; Deoxythymidine 5'-phosphate; Thymidylic acid; 5'-Thymidylic acid; Thymidine monophosphate; Deoxythymidylic acid; Thymidylate
C00031	D-Glucose; Grape sugar; Dextrose; Glucose; D-Glucopyranose
C00116	Glycerol; Glycerin; 1,2,3-Trihydroxypropane; 1,2,3-Propanetriol
C00249	Hexadecanoic acid; Hexadecanoate; Hexadecylic acid; Palmitic acid; Palmitate; Cetylic acid
C00712	(9Z)-Octadecenoic acid; (Z)-Octadec-9-enoic acid; Oleate; Oleic acid
C00121	D-Ribose
C01083	alpha,alpha-Trehalose; alpha,alpha'-Trehalose; Trehalose
C01050	UDP-N-acetylmuramate; UDP-N-acetyl-alpha-D-muramate; UDP-N-acetylmuramic acid; UDP-MurNAc
C00105	UMP; Uridylic acid; Uridine monophosphate; Uridine 5'-monophosphate; 5'Uridylic acid
C00144	GMP; Guanosine 5'-phosphate; Guanosine monophosphate; Guanosine 5'-monophosphate; Guanylic acid
C00159	D-Mannose; Mannose; Seminose; Carubinose
C00360	dAMP; 2'-Deoxyadenosine 5'-phosphate; 2'-Deoxyadenosine 5'-monophosphate; Deoxyadenylic acid; Deoxyadenosine monophosphate
C00239	dCMP; Deoxycytidylic acid; Deoxycytidine monophosphate; Deoxycytidylate; 2'-Deoxycytidine 5'-monophosphate
C00124	D-Galactose; D-Galactopyranose
C01530	Octadecanoic acid; Stearate; Stearic acid
C00689	alpha,alpha'-Trehalose 6-phosphate; Trehalose 6-phosphate
C06425	Icosanoic acid; Eicosanoic acid; Arachidic acid
G10553	(GlcNAc)1 (MurNAc)1 (D-Ala-D-Ala-Lys-gamma-D-Glu-Ala)1 (PP-Und)1
C00033	Acetate; Acetic acid; Ethanoic acid
C05433	alpha-Carotene
C08579	Antheraxanthin
C08614	Violaxanthin; all-trans-Violaxanthin
C08606	Neoxanthin; all-trans-Neoxanthin
C05307	Chlorophyll b
C08601	Lutein; Xanthophyll
C00011	CO2; Carbon dioxide
C00636	D-Mannose 1-phosphate; alpha-D-Mannose 1-phosphate
C00052	UDP-alpha-D-galactose; UDP-D-galactose; UDP-galactose; UDP-D-galactopyranose; UDP-alpha-D-galactopyranose
C06398	ADP-L-glycero-beta-D-manno-heptose
C03319	dTDP-L-rhamnose; dTDP-6-deoxy-L-mannose; dTDP-6-deoxy-beta-L-mannose; dTDP-beta-L-rhamnose
C00352	D-Glucosamine 6-phosphate; D-Glucosamine phosphate
C04919	2,3,2'3'-Tetrakis(3-hydroxytetradecanoyl)-D-glucosaminyl-1,6-beta-D-glucosamine 1,4'-bisphosphate; 2,3,2'3'-Tetrakis(beta-hydroxymyristoyl)-D-glucosaminyl-1,6-beta-D-glucosamine 1,4'-bisphosphate; Lipid A disaccharide bisphosphate; Lipid IV(A); 2-Deoxy-2-{[(3R)-3-hydroxytetradecanoyl]amino}-3-O-[(3R)-3-hydroxytetradecanoyl]-4-O-phospho-beta-D-glucopyranosyl-(1->6)-2-deoxy-3-O-[(3R)-3-hydroxytetra…
G11110	UDP-D-galacturonate; UDP-D-galacturonic acid
C00035	GDP; Guanosine 5'-diphosphate; Guanosine diphosphate
C00112	CDP; Cytidine 5'-diphosphate; Cytidine diphosphate
