# Supplementary material for: Metabolic adaptations underlying genome flexibility in prokaryotes
Source: PLoS Genet. 2018 Oct 29;14(10):e1007763. doi: 10.1371/journal.pgen.1007763 (PMC6224172; doi:10.1371/journal.pgen.1007763)
Supplement: S5 Table — (XLSX) [file pgen.1007763.s016.xlsx]

## Sheet: Supplementary Table 5
species	phylum	num_strains	phi	MDP	alpha
Acetobacter pasteurianus	Alphaproteobacteria	9	0.0105135	0	0
Acinetobacter baumannii	Gammaproteobacteria	21	0.0425459	0.952381	2.35432
Aeromonas hydrophila	Gammaproteobacteria	8	0.032402	1	2.36441
Aggregatibacter actinomycetemcomitans	Gammaproteobacteria	6	0.030819	0.166667	0.805085
Alteromonas mediterranea	Gammaproteobacteria	9	0.0504032	2.25	8.72316
Bacillus amyloliquefaciens	Firmicutes	8	0.0203426	0.357143	0.0148305
Bacillus anthracis	Firmicutes	11	0.0118466	0	0
Bacillus cereus	Firmicutes	14	0.049549	0.846154	6.46005
Bacillus subtilis	Firmicutes	15	0.0248045	0.333333	3.6226
Bacillus thuringiensis	Firmicutes	16	0.0404571	0.0625	0.9375
Bacillus velezensis	Firmicutes	11	0.014299	0.418182	0.0323575
Bifidobacterium animalis	Firmicutes	13	0.0155152	0.0769231	0.907432
Bifidobacterium breve	Actinobacteria	9	0.0366718	0.277778	0.218456
Bifidobacterium longum	Actinobacteria	12	0.0727706	1.60606	2.85452
Brucella abortus	Alphaproteobacteria	11	0.0121369	0.445455	0.121726
Brucella melitensis	Alphaproteobacteria	7	0.0117884	0.333333	0.0726392
Brucella suis	Alphaproteobacteria	12	0.0188208	1.10606	1.94774
Buchnera aphidicola	Gammaproteobacteria	18	0.10129	0.428105	1.98117
Burkholderia cenocepacia	Betaproteobacteria	7	0.0539063	0.738095	2.41404
Burkholderia mallei	Betaproteobacteria	11	0.0268264	0.690909	2.66718
Burkholderia pseudomallei	Betaproteobacteria	16	0.0282601	1.39583	11.5487
Burkholderia thailandensis	Betaproteobacteria	10	0.016042	0.844444	7.08475
Campylobacter coli	Epsilonproteobacteria	8	0.0376554	0.214286	0.00423729
Campylobacter fetus	Epsilonproteobacteria	7	0.0293098	0.142857	0.00242131
Campylobacter jejuni	Epsilonproteobacteria	23	0.0373987	0.454545	0.0154753
Campylobacter lari	Epsilonproteobacteria	6	0.0318004	0.166667	0.0141243
Candidatus Carsonella ruddii	Gammaproteobacteria	7	0.058419	0	0
Candidatus Portiera aleyrodidarum	Gammaproteobacteria	9	0.0476482	0	0
Candidatus Sulcia muelleri	Bacteroidetes	9	0.108306	0.513889	0.0169492
Chlamydia muridarum	Chlamydiae	7	0.00933669	0	0
Chlamydia psittaci	Chlamydiae	18	0.00506807	0	0
Chlamydia trachomatis	Chlamydiae	73	0.00974818	0	0
Clostridium botulinum	Firmicutes	13	0.107558	3.19231	6.18644
Corynebacterium diphtheriae	Actinobacteria	14	0.022255	0.917582	3.4092
Corynebacterium glutamicum	Actinobacteria	10	0.0367019	1.46667	0.511864
Corynebacterium pseudotuberculosis	Actinobacteria	18	0.0162628	0.496732	6.27495
Corynebacterium ulcerans	Actinobacteria	8	0.00888954	0	0
Cutibacteirum acnes	Actinobacteria	11	0.0198241	0.754545	4.3359
Dehalococcoides mccartyi	Chloroflexi	11	0.042923	0.572727	0.177196
Ehrlichia chaffeensis	Alphaproteobacteria	8	0.00411497	0	0
Enterobacter cloacae	Gammaproteobacteria	12	0.0555175	1.56061	10.3178
Enterococcus faecalis	Firmicutes	7	0.0363913	0.428571	0.869249
Escherichia coli	Gammaproteobacteria	65	0.0555231	0.595	10.6871
Flavobacterium psychrophilum	Bacteroidetes	9	0.0450786	1.20833	0.664783
Francisella philomiragia	Gammaproteobacteria	7	0.0281664	0.904762	0.72155
Francisella tularensis	Gammaproteobacteria	23	0.0436652	1.92688	3.82977
Haemophilus influenzae	Gammaproteobacteria	15	0.0430009	0.833333	5.85876
Helicobacter pylori	Epsilonproteobacteria	61	0.0200735	0.19	1.95443
Klebsiella pneumoniae	Gammaproteobacteria	26	0.0316934	0.185	3.61799
Lactobacillus casei	Firmicutes	7	0.0319899	0	0
Lactobacillus helveticus	Firmicutes	6	0.072993	2.8	4.41808
Lactobacillus plantarum	Firmicutes	7	0.0380354	0.52381	0.0338983
Lactobacillus rhamnosus	Firmicutes	6	0.0307307	0.5	0.768362
Lactococcus lactis	Firmicutes	13	0.052628	1.45513	6.36375
Legionella pneumophila	Gammaproteobacteria	10	0.0342369	0.233333	0
Listeria monocytogenes	Firmicutes	37	0.0167288	0.896667	3.88548
Mycobacterium abscessus	Actinobacteria	10	0.0211229	0.2	0.113559
Mycobacterium avium	Actinobacteria	8	0.0391518	0.375	0.0444915
Mycobacterium bovis	Actinobacteria	7	0.0171525	0.142857	0.842615
Mycobacterium tuberculosis	Actinobacteria	26	0.0434086	1.72167	15.4524
Mycoplasma gallisepticum	Tenericutes	12	0.0091718	0.0833333	0.0833333
Mycoplasma hyopneumoniae	Tenericutes	6	0.0219277	0	0
Neisseria meningitidis	Betaproteobacteria	15	0.0252503	0.690476	0.107345
Paenibacillus polymyxa	Firmicutes	6	0.0406511	0.933333	3.89266
Prochlorococcus marinus	Cyanobacteria	12	0.0648172	1.23485	2.18644
Pseudomonas aeruginosa	Gammaproteobacteria	21	0.0204415	0.371429	1.89266
Pseudomonas fluorescens	Gammaproteobacteria	8	0.0796159	1.58929	2.40042
Pseudomonas putida	Gammaproteobacteria	12	0.05352	0.439394	0.0183616
Pseudomonas stutzeri	Gammaproteobacteria	8	0.069034	0.892857	3.84534
Ralstonia solanacearum	Betaproteobacteria	6	0.076499	3.3	12.8192
Rhodopseudomonas palustris	Alphaproteobacteria	7	0.0905807	1.30952	1.75061
Rickettsia prowazekii	Alphaproteobacteria	10	0.00579274	0.188889	0.884746
Rickettsia rickettsii	Alphaproteobacteria	10	0.00849752	0	0
Riemerella anatipestifer	Bacteroidetes	6	0.03481	0	0
Salmonella enterica	Gammaproteobacteria	50	0.0354585	1.72333	11.8268
Shewanella baltica	Gammaproteobacteria	7	0.0281611	0.380952	0.276029
Shigella flexneri	Gammaproteobacteria	7	0.0409589	1	1.99758
Sinorhizobium meliloti	Alphaproteobacteria	8	0.0252342	0.25	0.00423729
Staphylococcus aureus	Firmicutes	53	0.0383963	0.37	1.17269
Streptococcus agalactiae	Firmicutes	15	0.0363096	1.00476	1.60904
Streptococcus pneumoniae	Firmicutes	25	0.0358513	1.085	6.81356
Streptococcus pyogenes	Firmicutes	20	0.0352115	1.15263	7.70339
Streptococcus suis	Firmicutes	18	0.0309502	0.470588	0.581921
Streptococcus thermophilus	Firmicutes	8	0.0451038	0.75	3.42585
Sulfolobus islandicus	Crenarcheota	10	0.0309535	0.855556	4.32712
Synechocystis sp. PCC 6803	Cyanobacteria	6	0.0168372	0.166667	0.0141243
Thermotoga maritima	Thermotogae	6	0.00983736	0	0
Treponema pallidum	Spirochaetes	11	0.021245	0	0
Vibrio cholerae	Gammaproteobacteria	13	0.0255217	1.17308	6.2764
Xanthomonas citri	Gammaproteobacteria	11	0.00989139	0	0
Xanthomonas oryzae	Gammaproteobacteria	6	0.0352843	1.33333	6.35593
Xylella fastidiosa	Gammaproteobacteria	8	0.0347333	0.339286	0.764831
Yersinia enterocolitica	Gammaproteobacteria	8	0.0393242	1.01786	5.55297
Yersinia pestis	Gammaproteobacteria	16	0.0290169	0.3375	2.27436
Yersinia pseudotuberculosis	Gammaproteobacteria	10	0.0139482	0	0
Zymomonas mobilis	Alphaproteobacteria	8	0.0349101	1.19643	0.180085
