# Supplementary material for: Metabolic adaptations underlying genome flexibility in prokaryotes
Source: PLoS Genet. 2018 Oct 29;14(10):e1007763. doi: 10.1371/journal.pgen.1007763 (PMC6224172; doi:10.1371/journal.pgen.1007763)
Supplement: S6 Table — (XLSX) [file pgen.1007763.s017.xlsx]

## Sheet: Supplementary Table 6
List of all gap filled reactions (extracted from Model SEED) added to the reaction networks in this study (otherwise extracted from KEGG)
species	kegg_abbr	kegg_rxn	is_missing
Helicobacter pylori	hpj	R00481	missing
Helicobacter pylori	hpj	R06146	missing
Helicobacter pylori	hpj	R05075	missing
Helicobacter pylori	hpj	R05627	missing
Helicobacter pylori	hpj	R02101	missing
Helicobacter pylori	hpj	R07280	missing
Helicobacter pylori	hpj	R00943	missing
Helicobacter pylori	hpj	R04987	missing
Helicobacter pylori	hpj	R01228	missing
Helicobacter pylori	hpj	R07168	missing
Helicobacter pylori	hpj	R01530	missing
Helicobacter pylori	hpj	R00946	missing
Helicobacter pylori	hpj	R00194	missing
Helicobacter pylori	hpj	R06513	missing
Helicobacter pylori	hpj	R01302	missing
Helicobacter pylori	hpj	R00479	missing
Helicobacter pylori	hpj	R06514	missing
Helicobacter pylori	hpj	R04988	missing
Helicobacter pylori	hpj	R03222	missing
Helicobacter pylori	hpj	R00667	missing
Helicobacter pylori	hpj	R01651	missing
Helicobacter pylori	hpj	R03171	missing
Helicobacter pylori	hpj	R03220	missing
Helicobacter pylori	hpj	R05614	missing
Helicobacter pylori	hpj	R01333	missing
Helicobacter pylori	hpj	R01623	missing
Helicobacter pylori	hpj	R00959	missing
Helicobacter pylori	hpj	R04620	missing
Helicobacter pylori	hpj	R00511	missing
Helicobacter pylori	hpj	R02777	missing
Helicobacter pylori	hpj	R02328	missing
Helicobacter pylori	hpj	R04549	missing
Burkholderia pseudomallei	bps	R05075	missing
Burkholderia pseudomallei	bps	R07280	missing
Burkholderia pseudomallei	bps	R00619	missing
Burkholderia pseudomallei	bps	R00803	missing
Burkholderia pseudomallei	bps	R04210	missing
Burkholderia pseudomallei	bps	R03222	missing
Burkholderia pseudomallei	bps	R01333	missing
Burkholderia pseudomallei	bps	R01623	missing
Listeria monocytogenes	lmo	R00858	missing
Listeria monocytogenes	lmo	R05627	missing
Listeria monocytogenes	lmo	R07280	missing
Listeria monocytogenes	lmo	R03459	missing
Listeria monocytogenes	lmo	R04457	missing
Listeria monocytogenes	lmo	R07281	missing
Listeria monocytogenes	lmo	R00670	missing
Listeria monocytogenes	lmo	R00946	missing
Listeria monocytogenes	lmo	R01920	missing
Listeria monocytogenes	lmo	R00345	missing
Listeria monocytogenes	lmo	R00529	missing
Listeria monocytogenes	lmo	R00425	missing
Listeria monocytogenes	lmo	R00479	missing
Listeria monocytogenes	lmo	R05611	missing
Listeria monocytogenes	lmo	R03220	missing
Listeria monocytogenes	lmo	R01333	missing
Listeria monocytogenes	lmo	R00066	missing
Listeria monocytogenes	lmo	R01623	missing
Listeria monocytogenes	lmo	R00959	missing
Listeria monocytogenes	lmo	R00178	missing
Listeria monocytogenes	lmo	R03458	missing
Listeria monocytogenes	lmo	R04148	missing
Listeria monocytogenes	lmo	R04620	missing
Listeria monocytogenes	lmo	R07176	missing
Mycobacterium tuberculosis	mtu	R06146	missing
Mycobacterium tuberculosis	mtu	R00856	missing
Mycobacterium tuberculosis	mtu	R07280	missing
Mycobacterium tuberculosis	mtu	R00188	missing
Mycobacterium tuberculosis	mtu	R00619	missing
Mycobacterium tuberculosis	mtu	R08166	missing
Mycobacterium tuberculosis	mtu	R00465	missing
Mycobacterium tuberculosis	mtu	R05566	missing
Mycobacterium tuberculosis	mtu	R04986	missing
Mycobacterium tuberculosis	mtu	R03509	missing
Mycobacterium tuberculosis	mtu	R05615	missing
Mycobacterium tuberculosis	mtu	R03220	missing
Mycobacterium tuberculosis	mtu	R01333	missing
Mycobacterium tuberculosis	mtu	R00420	missing
Mycobacterium tuberculosis	mtu	R00959	missing
Mycobacterium tuberculosis	mtu	R04620	missing
Mycobacterium tuberculosis	mtu	R04594	missing
Pseudomonas putida	ppu	R08165	missing
Pseudomonas putida	ppu	R05075	missing
Pseudomonas putida	ppu	R07280	missing
Pseudomonas putida	ppu	R04030	missing
Pseudomonas putida	ppu	R04430	missing
Pseudomonas putida	ppu	R00619	missing
Pseudomonas putida	ppu	R08166	missing
Pseudomonas putida	ppu	R04962	missing
Pseudomonas putida	ppu	R04150	missing
Pseudomonas putida	ppu	R01717	missing
Pseudomonas putida	ppu	R04724	missing
Pseudomonas putida	ppu	R04031	missing
Pseudomonas putida	ppu	R05176	missing
Pseudomonas putida	ppu	R01333	missing
Pseudomonas putida	ppu	R00959	missing
Pseudomonas putida	ppu	R04620	missing
Pseudomonas putida	ppu	R04958	missing
Pseudomonas putida	ppu	R04956	missing
Xylella fastidiosa	xfa	R00475	missing
Xylella fastidiosa	xfa	R00260	missing
Xylella fastidiosa	xfa	R05075	missing
Xylella fastidiosa	xfa	R07280	missing
Xylella fastidiosa	xfa	R00943	missing
Xylella fastidiosa	xfa	R04961	missing
Xylella fastidiosa	xfa	R01398	missing
Xylella fastidiosa	xfa	R05645	missing
Xylella fastidiosa	xfa	R04966	missing
Xylella fastidiosa	xfa	R00369	missing
Xylella fastidiosa	xfa	R05644	missing
Xylella fastidiosa	xfa	R02282	missing
Xylella fastidiosa	xfa	R04429	missing
Xylella fastidiosa	xfa	R02134	missing
Xylella fastidiosa	xfa	R01302	missing
Xylella fastidiosa	xfa	R04724	missing
Xylella fastidiosa	xfa	R00479	missing
Xylella fastidiosa	xfa	R04986	missing
Xylella fastidiosa	xfa	R04475	missing
Xylella fastidiosa	xfa	R05176	missing
Xylella fastidiosa	xfa	R03222	missing
Xylella fastidiosa	xfa	R01651	missing
Xylella fastidiosa	xfa	R03171	missing
Xylella fastidiosa	xfa	R05646	missing
Xylella fastidiosa	xfa	R01333	missing
Xylella fastidiosa	xfa	R01623	missing
Xylella fastidiosa	xfa	R04955	missing
Xylella fastidiosa	xfa	R00959	missing
Xylella fastidiosa	xfa	R05647	missing
Xylella fastidiosa	xfa	R04958	missing
Xylella fastidiosa	xfa	R01001	missing
Pseudomonas aeruginosa	pae	R07280	missing
Pseudomonas aeruginosa	pae	R05146	missing
Pseudomonas aeruginosa	pae	R07395	missing
Pseudomonas aeruginosa	pae	R07396	missing
Pseudomonas aeruginosa	pae	R03222	missing
Pseudomonas aeruginosa	pae	R01333	missing
Pseudomonas aeruginosa	pae	R00959	missing
Pseudomonas aeruginosa	pae	R05647	missing
Lactobacillus plantarum	lpl	R07602	missing
Lactobacillus plantarum	lpl	R00369	missing
Lactobacillus plantarum	lpl	R07601	missing
Lactobacillus plantarum	lpl	R04097	missing
Lactobacillus plantarum	lpl	R01226	missing
Lactobacillus plantarum	lpl	R03171	missing
Lactobacillus plantarum	lpl	R01333	missing
Lactobacillus plantarum	lpl	R01623	missing
Lactobacillus plantarum	lpl	R04620	missing
Lactobacillus plantarum	lpl	R02473	missing
Lactobacillus plantarum	lpl	R00238	missing
Lactobacillus plantarum	lpl	R05553	missing
Streptococcus thermophilus	stc	R00489	missing
Streptococcus thermophilus	stc	R00481	missing
Streptococcus thermophilus	stc	R00856	missing
Streptococcus thermophilus	stc	R00490	missing
Streptococcus thermophilus	stc	R07602	missing
Streptococcus thermophilus	stc	R04292	missing
Streptococcus thermophilus	stc	R00369	missing
Streptococcus thermophilus	stc	R07601	missing
Streptococcus thermophilus	stc	R00465	missing
Streptococcus thermophilus	stc	R04097	missing
Streptococcus thermophilus	stc	R05566	missing
Streptococcus thermophilus	stc	R07604	missing
Streptococcus thermophilus	stc	R07603	missing
Streptococcus thermophilus	stc	R01226	missing
Streptococcus thermophilus	stc	R03348	missing
Streptococcus thermophilus	stc	R01333	missing
Streptococcus thermophilus	stc	R01623	missing
Streptococcus thermophilus	stc	R00420	missing
Streptococcus thermophilus	stc	R00959	missing
Streptococcus thermophilus	stc	R04620	missing
Streptococcus thermophilus	stc	R02735	missing
Streptococcus thermophilus	stc	R03174	missing
Streptococcus thermophilus	stc	R02473	missing
Streptococcus thermophilus	stc	R00238	missing
Chlamydia trachomatis	ctr	R06146	missing
Chlamydia trachomatis	ctr	R00260	missing
Chlamydia trachomatis	ctr	R00985	missing
Chlamydia trachomatis	ctr	R00289	missing
Chlamydia trachomatis	ctr	R05075	missing
Chlamydia trachomatis	ctr	R00235	missing
Chlamydia trachomatis	ctr	R01049	missing
Chlamydia trachomatis	ctr	R05627	missing
Chlamydia trachomatis	ctr	R07280	missing
Chlamydia trachomatis	ctr	R00188	missing
Chlamydia trachomatis	ctr	R00192	missing
Chlamydia trachomatis	ctr	R00943	missing
Chlamydia trachomatis	ctr	R04987	missing
Chlamydia trachomatis	ctr	R00185	missing
Chlamydia trachomatis	ctr	R01073	missing
Chlamydia trachomatis	ctr	R05645	missing
Chlamydia trachomatis	ctr	R00401	missing
Chlamydia trachomatis	ctr	R05146	missing
Chlamydia trachomatis	ctr	R00344	missing
Chlamydia trachomatis	ctr	R01228	missing
Chlamydia trachomatis	ctr	R03508	missing
Chlamydia trachomatis	ctr	R01224	missing
Chlamydia trachomatis	ctr	R05644	missing
Chlamydia trachomatis	ctr	R01530	missing
Chlamydia trachomatis	ctr	R00946	missing
Chlamydia trachomatis	ctr	R06513	missing
Chlamydia trachomatis	ctr	R01090	missing
Chlamydia trachomatis	ctr	R02734	missing
Chlamydia trachomatis	ctr	R01157	missing
Chlamydia trachomatis	ctr	R01302	missing
Chlamydia trachomatis	ctr	R04365	missing
Chlamydia trachomatis	ctr	R04475	missing
Chlamydia trachomatis	ctr	R00245	missing
Chlamydia trachomatis	ctr	R06514	missing
Chlamydia trachomatis	ctr	R04988	missing
Chlamydia trachomatis	ctr	R05176	missing
Chlamydia trachomatis	ctr	R00177	missing
Chlamydia trachomatis	ctr	R00667	missing
Chlamydia trachomatis	ctr	R00137	missing
Chlamydia trachomatis	ctr	R00104	missing
Chlamydia trachomatis	ctr	R03220	missing
Chlamydia trachomatis	ctr	R05646	missing
Chlamydia trachomatis	ctr	R05614	missing
Chlamydia trachomatis	ctr	R01215	missing
Chlamydia trachomatis	ctr	R00959	missing
Chlamydia trachomatis	ctr	R05647	missing
Chlamydia trachomatis	ctr	R03165	missing
Chlamydia trachomatis	ctr	R01058	missing
Chlamydia trachomatis	ctr	R02777	missing
Chlamydia trachomatis	ctr	R06613	missing
Chlamydia trachomatis	ctr	R02328	missing
Chlamydia trachomatis	ctr	R00451	missing
Chlamydia trachomatis	ctr	R03350	missing
Chlamydia trachomatis	ctr	R04549	missing
Yersinia pestis	ypp	R05223	missing
Yersinia pestis	ypp	R06558	missing
Yersinia pestis	ypp	R04138	missing
Yersinia pestis	ypp	R07280	missing
Yersinia pestis	ypp	R04961	missing
Yersinia pestis	ypp	R04429	missing
Yersinia pestis	ypp	R02134	missing
Yersinia pestis	ypp	R04724	missing
Yersinia pestis	ypp	R04475	missing
Yersinia pestis	ypp	R05222	missing
Yersinia pestis	ypp	R06514	missing
Yersinia pestis	ypp	R01333	missing
Yersinia pestis	ypp	R04955	missing
Yersinia pestis	ypp	R04148	missing
Yersinia pestis	ypp	R04958	missing
Yersinia pestis	ypp	R04594	missing
Yersinia pestis	ypp	R02777	missing
Yersinia pestis	ypp	R04095	missing
Sinorhizobium meliloti	sme	R06146	missing
Sinorhizobium meliloti	sme	R08165	missing
Sinorhizobium meliloti	sme	R05075	missing
Sinorhizobium meliloti	sme	R00617	missing
Sinorhizobium meliloti	sme	R07280	missing
Sinorhizobium meliloti	sme	R04030	missing
Sinorhizobium meliloti	sme	R03013	missing
Sinorhizobium meliloti	sme	R05645	missing
Sinorhizobium meliloti	sme	R08166	missing
Sinorhizobium meliloti	sme	R05644	missing
Sinorhizobium meliloti	sme	R02089	missing
Sinorhizobium meliloti	sme	R04150	missing
Sinorhizobium meliloti	sme	R01530	missing
Sinorhizobium meliloti	sme	R01920	missing
Sinorhizobium meliloti	sme	R01717	missing
Sinorhizobium meliloti	sme	R01302	missing
Sinorhizobium meliloti	sme	R04210	missing
Sinorhizobium meliloti	sme	R04475	missing
Sinorhizobium meliloti	sme	R04031	missing
Sinorhizobium meliloti	sme	R05176	missing
Sinorhizobium meliloti	sme	R02024	missing
Sinorhizobium meliloti	sme	R05646	missing
Sinorhizobium meliloti	sme	R01333	missing
Sinorhizobium meliloti	sme	R00959	missing
Sinorhizobium meliloti	sme	R05647	missing
Sinorhizobium meliloti	sme	R00178	missing
Sinorhizobium meliloti	sme	R04594	missing
Sinorhizobium meliloti	sme	R03350	missing
Sinorhizobium meliloti	sme	R04549	missing
Francisella tularensis	ftn	R08165	missing
Francisella tularensis	ftn	R05075	missing
Francisella tularensis	ftn	R05627	missing
Francisella tularensis	ftn	R07280	missing
Francisella tularensis	ftn	R00192	missing
Francisella tularensis	ftn	R08166	missing
Francisella tularensis	ftn	R01224	missing
Francisella tularensis	ftn	R05644	missing
Francisella tularensis	ftn	R00465	missing
Francisella tularensis	ftn	R04150	missing
Francisella tularensis	ftn	R02734	missing
Francisella tularensis	ftn	R01717	missing
Francisella tularensis	ftn	R00479	missing
Francisella tularensis	ftn	R04986	missing
Francisella tularensis	ftn	R04475	missing
Francisella tularensis	ftn	R06514	missing
Francisella tularensis	ftn	R04031	missing
Francisella tularensis	ftn	R05176	missing
Francisella tularensis	ftn	R01651	missing
Francisella tularensis	ftn	R05646	missing
Francisella tularensis	ftn	R01333	missing
Francisella tularensis	ftn	R01623	missing
Francisella tularensis	ftn	R03005	missing
Francisella tularensis	ftn	R00959	missing
Francisella tularensis	ftn	R05647	missing
Francisella tularensis	ftn	R00189	missing
Francisella tularensis	ftn	R04620	missing
Francisella tularensis	ftn	R02735	missing
Francisella tularensis	ftn	R01001	missing
Francisella tularensis	ftn	R02777	missing
Francisella tularensis	ftn	R00996	missing
Francisella tularensis	ftn	R02328	missing
Francisella tularensis	ftn	R06987	missing
Listeria monocytogenes	lmj	R06146	missing
Listeria monocytogenes	lmj	R05627	missing
Listeria monocytogenes	lmj	R04987	missing
Listeria monocytogenes	lmj	R01302	missing
Listeria monocytogenes	lmj	R00479	missing
Listeria monocytogenes	lmj	R04986	missing
Listeria monocytogenes	lmj	R04988	missing
Listeria monocytogenes	lmj	R05611	missing
Listeria monocytogenes	lmj	R05615	missing
Listeria monocytogenes	lmj	R05614	missing
Listeria monocytogenes	lmj	R01333	missing
Listeria monocytogenes	lmj	R01623	missing
Listeria monocytogenes	lmj	R04148	missing
Listeria monocytogenes	lmj	R04620	missing
Zymomonas mobilis	zmo	R00489	missing
Zymomonas mobilis	zmo	R04587	missing
Zymomonas mobilis	zmo	R00970	missing
Zymomonas mobilis	zmo	R08165	missing
Zymomonas mobilis	zmo	R01752	missing
Zymomonas mobilis	zmo	R04567	missing
Zymomonas mobilis	zmo	R05223	missing
Zymomonas mobilis	zmo	R04657	missing
Zymomonas mobilis	zmo	R05075	missing
Zymomonas mobilis	zmo	R06558	missing
Zymomonas mobilis	zmo	R05074	missing
Zymomonas mobilis	zmo	R07280	missing
Zymomonas mobilis	zmo	R00157	missing
Zymomonas mobilis	zmo	R04030	missing
Zymomonas mobilis	zmo	R05645	missing
Zymomonas mobilis	zmo	R04606	missing
Zymomonas mobilis	zmo	R05146	missing
Zymomonas mobilis	zmo	R00619	missing
Zymomonas mobilis	zmo	R08166	missing
Zymomonas mobilis	zmo	R05644	missing
Zymomonas mobilis	zmo	R01724	missing
Zymomonas mobilis	zmo	R00465	missing
Zymomonas mobilis	zmo	R04150	missing
Zymomonas mobilis	zmo	R01530	missing
Zymomonas mobilis	zmo	R06513	missing
Zymomonas mobilis	zmo	R01717	missing
Zymomonas mobilis	zmo	R01302	missing
Zymomonas mobilis	zmo	R04210	missing
Zymomonas mobilis	zmo	R00479	missing
Zymomonas mobilis	zmo	R04986	missing
Zymomonas mobilis	zmo	R04475	missing
Zymomonas mobilis	zmo	R05222	missing
Zymomonas mobilis	zmo	R06514	missing
Zymomonas mobilis	zmo	R04031	missing
Zymomonas mobilis	zmo	R05176	missing
Zymomonas mobilis	zmo	R01651	missing
Zymomonas mobilis	zmo	R03171	missing
Zymomonas mobilis	zmo	R04550	missing
Zymomonas mobilis	zmo	R05646	missing
Zymomonas mobilis	zmo	R01333	missing
Zymomonas mobilis	zmo	R01623	missing
Zymomonas mobilis	zmo	R04658	missing
Zymomonas mobilis	zmo	R01215	missing
Zymomonas mobilis	zmo	R00959	missing
Zymomonas mobilis	zmo	R05647	missing
Zymomonas mobilis	zmo	R04148	missing
Zymomonas mobilis	zmo	R01058	missing
Zymomonas mobilis	zmo	R04594	missing
Zymomonas mobilis	zmo	R02777	missing
Zymomonas mobilis	zmo	R02328	missing
Zymomonas mobilis	zmo	R03350	missing
Zymomonas mobilis	zmo	R04549	missing
Thermotoga maritima	tma	R04587	missing
Thermotoga maritima	tma	R00260	missing
Thermotoga maritima	tma	R04567	missing
Thermotoga maritima	tma	R04657	missing
Thermotoga maritima	tma	R03351	missing
Thermotoga maritima	tma	R05075	missing
Thermotoga maritima	tma	R05074	missing
Thermotoga maritima	tma	R02101	missing
Thermotoga maritima	tma	R03254	missing
Thermotoga maritima	tma	R04961	missing
Thermotoga maritima	tma	R05645	missing
Thermotoga maritima	tma	R00401	missing
Thermotoga maritima	tma	R04606	missing
Thermotoga maritima	tma	R04966	missing
Thermotoga maritima	tma	R05146	missing
Thermotoga maritima	tma	R00344	missing
Thermotoga maritima	tma	R05644	missing
Thermotoga maritima	tma	R00803	missing
Thermotoga maritima	tma	R01530	missing
Thermotoga maritima	tma	R04429	missing
Thermotoga maritima	tma	R04467	missing
Thermotoga maritima	tma	R06513	missing
Thermotoga maritima	tma	R04724	missing
Thermotoga maritima	tma	R00479	missing
Thermotoga maritima	tma	R06514	missing
Thermotoga maritima	tma	R05176	missing
Thermotoga maritima	tma	R03504	missing
Thermotoga maritima	tma	R04550	missing
Thermotoga maritima	tma	R05646	missing
Thermotoga maritima	tma	R01333	missing
Thermotoga maritima	tma	R01623	missing
Thermotoga maritima	tma	R04658	missing
Thermotoga maritima	tma	R04955	missing
Thermotoga maritima	tma	R05647	missing
Thermotoga maritima	tma	R04958	missing
Thermotoga maritima	tma	R02777	missing
Thermotoga maritima	tma	R02328	missing
Thermotoga maritima	tma	R05553	missing
Thermotoga maritima	tma	R03350	missing
Thermotoga maritima	tma	R04549	missing
Bifidobacterium longum	blo	R00489	missing
Bifidobacterium longum	blo	R00330	missing
Bifidobacterium longum	blo	R00156	missing
Bifidobacterium longum	blo	R00619	missing
Bifidobacterium longum	blo	R00465	missing
Bifidobacterium longum	blo	R05566	missing
Bifidobacterium longum	blo	R01226	missing
Bifidobacterium longum	blo	R00479	missing
Bifidobacterium longum	blo	R00510	missing
Bifidobacterium longum	blo	R04231	missing
Bifidobacterium longum	blo	R01626	missing
Bifidobacterium longum	blo	R01651	missing
Bifidobacterium longum	blo	R03171	missing
Bifidobacterium longum	blo	R03269	missing
Bifidobacterium longum	blo	R01333	missing
Bifidobacterium longum	blo	R01623	missing
Bifidobacterium longum	blo	R00420	missing
Bifidobacterium longum	blo	R04620	missing
Bifidobacterium longum	blo	R02473	missing
Bifidobacterium longum	blo	R05553	missing
Bifidobacterium longum	blo	R00570	missing
Lactococcus lactis	lla	R00489	missing
Lactococcus lactis	lla	R00490	missing
Lactococcus lactis	lla	R07602	missing
Lactococcus lactis	lla	R00494	missing
Lactococcus lactis	lla	R07601	missing
Lactococcus lactis	lla	R00465	missing
Lactococcus lactis	lla	R04097	missing
Lactococcus lactis	lla	R05566	missing
Lactococcus lactis	lla	R07604	missing
Lactococcus lactis	lla	R07603	missing
Lactococcus lactis	lla	R01226	missing
Lactococcus lactis	lla	R00479	missing
Lactococcus lactis	lla	R01333	missing
Lactococcus lactis	lla	R01623	missing
Lactococcus lactis	lla	R00959	missing
Lactococcus lactis	lla	R02735	missing
Lactococcus lactis	lla	R03174	missing
Lactococcus lactis	lla	R02473	missing
Rhodopseudomonas palustris	rpa	R00489	missing
Rhodopseudomonas palustris	rpa	R02022	missing
Rhodopseudomonas palustris	rpa	R02017	missing
Rhodopseudomonas palustris	rpa	R05075	missing
Rhodopseudomonas palustris	rpa	R07280	missing
Rhodopseudomonas palustris	rpa	R02662	missing
Rhodopseudomonas palustris	rpa	R00619	missing
Rhodopseudomonas palustris	rpa	R01150	missing
Rhodopseudomonas palustris	rpa	R01724	missing
Rhodopseudomonas palustris	rpa	R01530	missing
Rhodopseudomonas palustris	rpa	R01302	missing
Rhodopseudomonas palustris	rpa	R03222	missing
Rhodopseudomonas palustris	rpa	R02019	missing
Rhodopseudomonas palustris	rpa	R01333	missing
Rhodopseudomonas palustris	rpa	R01623	missing
Rhodopseudomonas palustris	rpa	R00959	missing
Rhodopseudomonas palustris	rpa	R05553	missing
Rhodopseudomonas palustris	rpa	R03350	missing
Rhodopseudomonas palustris	rpa	R04549	missing
Ralstonia solanacearum	rso	R08165	missing
Ralstonia solanacearum	rso	R05075	missing
Ralstonia solanacearum	rso	R07280	missing
Ralstonia solanacearum	rso	R04030	missing
Ralstonia solanacearum	rso	R05645	missing
Ralstonia solanacearum	rso	R02291	missing
Ralstonia solanacearum	rso	R08166	missing
Ralstonia solanacearum	rso	R00483	missing
Ralstonia solanacearum	rso	R04150	missing
Ralstonia solanacearum	rso	R04859	missing
Ralstonia solanacearum	rso	R01717	missing
Ralstonia solanacearum	rso	R04210	missing
Ralstonia solanacearum	rso	R04031	missing
Ralstonia solanacearum	rso	R05032	missing
Ralstonia solanacearum	rso	R01333	missing
Ralstonia solanacearum	rso	R01623	missing
Ralstonia solanacearum	rso	R00959	missing
Ralstonia solanacearum	rso	R05647	missing
Helicobacter pylori	hpy	R01401	missing
Helicobacter pylori	hpy	R00481	missing
Helicobacter pylori	hpy	R06146	missing
Helicobacter pylori	hpy	R08165	missing
Helicobacter pylori	hpy	R05075	missing
Helicobacter pylori	hpy	R05627	missing
Helicobacter pylori	hpy	R02101	missing
Helicobacter pylori	hpy	R07280	missing
Helicobacter pylori	hpy	R00192	missing
Helicobacter pylori	hpy	R04030	missing
Helicobacter pylori	hpy	R00943	missing
Helicobacter pylori	hpy	R04987	missing
Helicobacter pylori	hpy	R01373	missing
Helicobacter pylori	hpy	R07211	missing
Helicobacter pylori	hpy	R05070	missing
Helicobacter pylori	hpy	R08166	missing
Helicobacter pylori	hpy	R01224	missing
Helicobacter pylori	hpy	R01131	missing
Helicobacter pylori	hpy	R00405	missing
Helicobacter pylori	hpy	R00483	missing
Helicobacter pylori	hpy	R04150	missing
Helicobacter pylori	hpy	R01530	missing
Helicobacter pylori	hpy	R00946	missing
Helicobacter pylori	hpy	R04734	missing
Helicobacter pylori	hpy	R06513	missing
Helicobacter pylori	hpy	R01717	missing
Helicobacter pylori	hpy	R01302	missing
Helicobacter pylori	hpy	R00479	missing
Helicobacter pylori	hpy	R06514	missing
Helicobacter pylori	hpy	R04031	missing
Helicobacter pylori	hpy	R04988	missing
Helicobacter pylori	hpy	R04144	missing
Helicobacter pylori	hpy	R04463	missing
Helicobacter pylori	hpy	R01072	missing
Helicobacter pylori	hpy	R01651	missing
Helicobacter pylori	hpy	R03171	missing
Helicobacter pylori	hpy	R04208	missing
Helicobacter pylori	hpy	R04673	missing
Helicobacter pylori	hpy	R04325	missing
Helicobacter pylori	hpy	R05614	missing
Helicobacter pylori	hpy	R01333	missing
Helicobacter pylori	hpy	R01623	missing
Helicobacter pylori	hpy	R00959	missing
Helicobacter pylori	hpy	R00178	missing
Helicobacter pylori	hpy	R04620	missing
Helicobacter pylori	hpy	R00511	missing
Helicobacter pylori	hpy	R02777	missing
Helicobacter pylori	hpy	R00014	missing
Helicobacter pylori	hpy	R02328	missing
Helicobacter pylori	hpy	R00694	missing
Helicobacter pylori	hpy	R00847	missing
Helicobacter pylori	hpy	R04549	missing
Vibrio cholerae	vco	R00489	missing
Vibrio cholerae	vco	R07602	missing
Vibrio cholerae	vco	R07280	missing
Vibrio cholerae	vco	R04430	missing
Vibrio cholerae	vco	R07601	missing
Vibrio cholerae	vco	R04962	missing
Vibrio cholerae	vco	R04097	missing
Vibrio cholerae	vco	R02282	missing
Vibrio cholerae	vco	R06513	missing
Vibrio cholerae	vco	R01920	missing
Vibrio cholerae	vco	R06514	missing
Vibrio cholerae	vco	R01333	missing
Vibrio cholerae	vco	R04955	missing
Vibrio cholerae	vco	R00959	missing
Vibrio cholerae	vco	R00178	missing
Vibrio cholerae	vco	R04620	missing
Vibrio cholerae	vco	R04958	missing
Vibrio cholerae	vco	R02777	missing
Vibrio cholerae	vco	R02328	missing
Vibrio cholerae	vco	R04725	missing
