# Supplementary material for: Metabolic adaptations underlying genome flexibility in prokaryotes
Source: PLoS Genet. 2018 Oct 29;14(10):e1007763. doi: 10.1371/journal.pgen.1007763 (PMC6224172; doi:10.1371/journal.pgen.1007763)
Supplement: S7 Table — (XLSX) [file pgen.1007763.s018.xlsx]

## Sheet: Supplementary Table 7
List of all strains detect as co-occurring with at least one other conspecific strains from Chaffron et. al. (2010)
kegg_abbr	species
ecln	Enterobacter cloacae
yew	Yersinia enterocolitica
eno	Enterobacter cloacae
eclg	Enterobacter cloacae
nmn	Neisseria meningitidis
rsn	Ralstonia solanacearum
kpz	Klebsiella pneumoniae
nmq	Neisseria meningitidis
sel	Salmonella enterica
pmf	Prochlorococcus marinus
amh	Alteromonas mediterranea
kpg	Klebsiella pneumoniae
psa	Pseudomonas stutzeri
pmb	Prochlorococcus marinus
ppf	Pseudomonas putida
pfe	Pseudomonas fluorescens
yey	Yersinia enterocolitica
rse	Ralstonia solanacearum
ahp	Aeromonas hydrophila
pfc	Pseudomonas fluorescens
psc	Pseudomonas stutzeri
sbt	Shewanella baltica
pfo	Pseudomonas fluorescens
ppu	Pseudomonas putida
psh	Pseudomonas stutzeri
sbm	Shewanella baltica
amai	Alteromonas mediterranea
sens	Salmonella enterica
aha	Aeromonas hydrophila
