# Supplementary material for: Metabolic adaptations underlying genome flexibility in prokaryotes
Source: PLoS Genet. 2018 Oct 29;14(10):e1007763. doi: 10.1371/journal.pgen.1007763 (PMC6224172; doi:10.1371/journal.pgen.1007763)
Supplement: S8 Table — (XLSX) [file pgen.1007763.s019.xlsx]

## Sheet: Supplementary Table 8
List of all strains for used for operon shuffling
kegg_abbr	species
cmu	Chlamydia muridarum
amc	Alteromonas mediterranea
amh	Alteromonas mediterranea
bay	Bacillus velezensis
baq	Bacillus velezensis
bya	Bacillus velezensis
buc	Buchnera aphidicola
bap	Buchnera aphidicola
bau	Buchnera aphidicola
baw	Buchnera aphidicola
bua	Buchnera aphidicola
bup	Buchnera aphidicola
bak	Buchnera aphidicola
buh	Buchnera aphidicola
bas	Buchnera aphidicola
bab	Buchnera aphidicola
bcc	Buchnera aphidicola
baj	Buchnera aphidicola
efa	Enterococcus faecalis
efl	Enterococcus faecalis
efi	Enterococcus faecalis
efd	Enterococcus faecalis
efs	Enterococcus faecalis
apt	Acetobacter pasteurianus
apw	Acetobacter pasteurianus
apf	Acetobacter pasteurianus
apu	Acetobacter pasteurianus
apg	Acetobacter pasteurianus
apq	Acetobacter pasteurianus
apx	Acetobacter pasteurianus
apz	Acetobacter pasteurianus
apk	Acetobacter pasteurianus
syn	Synechocystis sp. PCC 6803
syz	Synechocystis sp. PCC 6803
syy	Synechocystis sp. PCC 6803
syt	Synechocystis sp. PCC 6803
sys	Synechocystis sp. PCC 6803
syq	Synechocystis sp. PCC 6803
nma	Neisseria meningitidis
nme	Neisseria meningitidis
nmp	Neisseria meningitidis
nmh	Neisseria meningitidis
nmc	Neisseria meningitidis
nmn	Neisseria meningitidis
nmt	Neisseria meningitidis
nmi	Neisseria meningitidis
nmd	Neisseria meningitidis
nmm	Neisseria meningitidis
nms	Neisseria meningitidis
nmq	Neisseria meningitidis
nmw	Neisseria meningitidis
nmz	Neisseria meningitidis
bms	Brucella suis
bsi	Brucella suis
bmt	Brucella suis
bsv	Brucella suis
bcn	Burkholderia cenocepacia
bch	Burkholderia cenocepacia
bcm	Burkholderia cenocepacia
bcj	Burkholderia cenocepacia
blo	Bifidobacterium longum
blj	Bifidobacterium longum
bln	Bifidobacterium longum
blf	Bifidobacterium longum
bll	Bifidobacterium longum
blb	Bifidobacterium longum
blm	Bifidobacterium longum
blk	Bifidobacterium longum
blg	Bifidobacterium longum
stc	Streptococcus thermophilus
stl	Streptococcus thermophilus
ste	Streptococcus thermophilus
stn	Streptococcus thermophilus
stu	Streptococcus thermophilus
stw	Streptococcus thermophilus
ftu	Francisella tularensis
ftf	Francisella tularensis
ftw	Francisella tularensis
ftr	Francisella tularensis
ftt	Francisella tularensis
ftg	Francisella tularensis
ftl	Francisella tularensis
fth	Francisella tularensis
fta	Francisella tularensis
fts	Francisella tularensis
fti	Francisella tularensis
ftm	Francisella tularensis
ftn	Francisella tularensis
fcf	Francisella tularensis
fcn	Francisella tularensis
ssb	Streptococcus suis
ssu	Streptococcus suis
ssv	Streptococcus suis
ssi	Streptococcus suis
sss	Streptococcus suis
sst	Streptococcus suis
ssf	Streptococcus suis
ssk	Streptococcus suis
ssq	Streptococcus suis
ssw	Streptococcus suis
sui	Streptococcus suis
suo	Streptococcus suis
srp	Streptococcus suis
sup	Streptococcus suis
tpa	Treponema pallidum
tpw	Treponema pallidum
tpp	Treponema pallidum
tpu	Treponema pallidum
tph	Treponema pallidum
tpo	Treponema pallidum
tpc	Treponema pallidum
tpg	Treponema pallidum
tpm	Treponema pallidum
tpb	Treponema pallidum
cdi	Corynebacterium diphtheriae
cdp	Corynebacterium diphtheriae
cdh	Corynebacterium diphtheriae
cdt	Corynebacterium diphtheriae
cde	Corynebacterium diphtheriae
cdr	Corynebacterium diphtheriae
cda	Corynebacterium diphtheriae
cdz	Corynebacterium diphtheriae
cdb	Corynebacterium diphtheriae
cds	Corynebacterium diphtheriae
cdd	Corynebacterium diphtheriae
cdw	Corynebacterium diphtheriae
cdv	Corynebacterium diphtheriae
mtu	Mycobacterium tuberculosis
mtv	Mycobacterium tuberculosis
mtc	Mycobacterium tuberculosis
mra	Mycobacterium tuberculosis
mtf	Mycobacterium tuberculosis
mtb	Mycobacterium tuberculosis
mtk	Mycobacterium tuberculosis
mtz	Mycobacterium tuberculosis
mtg	Mycobacterium tuberculosis
mti	Mycobacterium tuberculosis
mte	Mycobacterium tuberculosis
mtl	Mycobacterium tuberculosis
mto	Mycobacterium tuberculosis
mtd	Mycobacterium tuberculosis
mtn	Mycobacterium tuberculosis
mtj	Mycobacterium tuberculosis
mtx	Mycobacterium tuberculosis
mab	Mycobacterium abscessus
mmv	Mycobacterium abscessus
tma	Thermotoga maritima
tmm	Thermotoga maritima
lmo	Listeria monocytogenes
lmf	Listeria monocytogenes
lmh	Listeria monocytogenes
lmc	Listeria monocytogenes
lmn	Listeria monocytogenes
lmy	Listeria monocytogenes
lmt	Listeria monocytogenes
lmg	Listeria monocytogenes
lms	Listeria monocytogenes
lmj	Listeria monocytogenes
lmq	Listeria monocytogenes
lml	Listeria monocytogenes
lmp	Listeria monocytogenes
lmw	Listeria monocytogenes
lmx	Listeria monocytogenes
lmz	Listeria monocytogenes
acb	Acinetobacter baumannii
abm	Acinetobacter baumannii
aby	Acinetobacter baumannii
abc	Acinetobacter baumannii
abn	Acinetobacter baumannii
abb	Acinetobacter baumannii
abx	Acinetobacter baumannii
abz	Acinetobacter baumannii
abr	Acinetobacter baumannii
abd	Acinetobacter baumannii
abh	Acinetobacter baumannii
abj	Acinetobacter baumannii
enc	Enterobacter cloacae
eno	Enterobacter cloacae
eec	Enterobacter cloacae
enl	Enterobacter cloacae
xfa	Xylella fastidiosa
xft	Xylella fastidiosa
xfm	Xylella fastidiosa
xfn	Xylella fastidiosa
xff	Xylella fastidiosa
rpr	Rickettsia prowazekii
rpo	Rickettsia prowazekii
rpw	Rickettsia prowazekii
rpz	Rickettsia prowazekii
rpg	Rickettsia prowazekii
rps	Rickettsia prowazekii
rpv	Rickettsia prowazekii
rpq	Rickettsia prowazekii
rpl	Rickettsia prowazekii
rpn	Rickettsia prowazekii
bsu	Bacillus subtilis
bsr	Bacillus subtilis
bsl	Bacillus subtilis
bsh	Bacillus subtilis
bsy	Bacillus subtilis
bss	Bacillus subtilis
bst	Bacillus subtilis
bso	Bacillus subtilis
bsn	Bacillus subtilis
bsq	Bacillus subtilis
bsx	Bacillus subtilis
bmf	Brucella abortus
bmb	Brucella abortus
bmc	Brucella abortus
baa	Brucella abortus
bce	Bacillus cereus
bca	Bacillus cereus
bcz	Bacillus cereus
bcr	Bacillus cereus
bcb	Bacillus cereus
bcu	Bacillus cereus
bcg	Bacillus cereus
bcq	Bacillus cereus
bcx	Bacillus cereus
bal	Bacillus cereus
bnc	Bacillus cereus
bcf	Bacillus cereus
fps	Flavobacterium psychrophilum
lrh	Lactobacillus rhamnosus
lrg	Lactobacillus rhamnosus
lrl	Lactobacillus rhamnosus
lra	Lactobacillus rhamnosus
lro	Lactobacillus rhamnosus
lrc	Lactobacillus rhamnosus
ban	Bacillus anthracis
bar	Bacillus anthracis
bat	Bacillus anthracis
bah	Bacillus anthracis
bai	Bacillus anthracis
bax	Bacillus anthracis
lpn	Legionella pneumophila
lph	Legionella pneumophila
lpo	Legionella pneumophila
lpu	Legionella pneumophila
lpm	Legionella pneumophila
lpf	Legionella pneumophila
lpp	Legionella pneumophila
lpc	Legionella pneumophila
lpa	Legionella pneumophila
lpe	Legionella pneumophila
pfo	Pseudomonas fluorescens
pfs	Pseudomonas fluorescens
pfe	Pseudomonas fluorescens
pfc	Pseudomonas fluorescens
ype	Yersinia pestis
ypk	Yersinia pestis
ypa	Yersinia pestis
ypn	Yersinia pestis
ypm	Yersinia pestis
ypp	Yersinia pestis
ypg	Yersinia pestis
ypz	Yersinia pestis
ypt	Yersinia pestis
ypd	Yersinia pestis
ypx	Yersinia pestis
yph	Yersinia pestis
pma	Prochlorococcus marinus
pmm	Prochlorococcus marinus
pmt	Prochlorococcus marinus
pmn	Prochlorococcus marinus
pmi	Prochlorococcus marinus
pmb	Prochlorococcus marinus
pmc	Prochlorococcus marinus
pmf	Prochlorococcus marinus
pmg	Prochlorococcus marinus
pmh	Prochlorococcus marinus
pmj	Prochlorococcus marinus
pme	Prochlorococcus marinus
cbo	Clostridium botulinum
cba	Clostridium botulinum
cbh	Clostridium botulinum
cby	Clostridium botulinum
cbl	Clostridium botulinum
cbk	Clostridium botulinum
cbb	Clostridium botulinum
cbi	Clostridium botulinum
cbn	Clostridium botulinum
cbt	Clostridium botulinum
cbf	Clostridium botulinum
cbm	Clostridium botulinum
cbj	Clostridium botulinum
sty	Salmonella enterica
stt	Salmonella enterica
sex	Salmonella enterica
stm	Salmonella enterica
seo	Salmonella enterica
sev	Salmonella enterica
sey	Salmonella enterica
sem	Salmonella enterica
sej	Salmonella enterica
seb	Salmonella enterica
sef	Salmonella enterica
spt	Salmonella enterica
sek	Salmonella enterica
spq	Salmonella enterica
sei	Salmonella enterica
sec	Salmonella enterica
seh	Salmonella enterica
shb	Salmonella enterica
see	Salmonella enterica
sew	Salmonella enterica
sea	Salmonella enterica
sed	Salmonella enterica
seg	Salmonella enterica
sel	Salmonella enterica
set	Salmonella enterica
ses	Salmonella enterica
aha	Aeromonas hydrophila
ahy	Aeromonas hydrophila
zmo	Zymomonas mobilis
zmn	Zymomonas mobilis
zmm	Zymomonas mobilis
zmb	Zymomonas mobilis
zmp	Zymomonas mobilis
rso	Ralstonia solanacearum
rsl	Ralstonia solanacearum
rsn	Ralstonia solanacearum
rsm	Ralstonia solanacearum
rse	Ralstonia solanacearum
bao	Bacillus amyloliquefaciens
baz	Bacillus amyloliquefaciens
bql	Bacillus amyloliquefaciens
bxh	Bacillus amyloliquefaciens
bqy	Bacillus amyloliquefaciens
chp	Chlamydia psittaci
chb	Chlamydia psittaci
chs	Chlamydia psittaci
chi	Chlamydia psittaci
cht	Chlamydia psittaci
chc	Chlamydia psittaci
chr	Chlamydia psittaci
crp	Candidatus Carsonella ruddii
cru	Candidatus Carsonella ruddii
crc	Candidatus Carsonella ruddii
crt	Candidatus Carsonella ruddii
crh	Candidatus Carsonella ruddii
crv	Candidatus Carsonella ruddii
cri	Candidatus Carsonella ruddii
pac	Cutibacteirum acnes
pak	Cutibacteirum acnes
pav	Cutibacteirum acnes
pax	Cutibacteirum acnes
paz	Cutibacteirum acnes
paw	Cutibacteirum acnes
pad	Cutibacteirum acnes
pcn	Cutibacteirum acnes
mbo	Mycobacterium bovis
mbb	Mycobacterium bovis
mbt	Mycobacterium bovis
mbm	Mycobacterium bovis
mbk	Mycobacterium bovis
bla	Bifidobacterium animalis
blc	Bifidobacterium animalis
blt	Bifidobacterium animalis
bbb	Bifidobacterium animalis
bbc	Bifidobacterium animalis
bnm	Bifidobacterium animalis
blv	Bifidobacterium animalis
blw	Bifidobacterium animalis
bls	Bifidobacterium animalis
bni	Bifidobacterium animalis
ech	Ehrlichia chaffeensis
bma	Burkholderia mallei
bmv	Burkholderia mallei
bml	Burkholderia mallei
bmn	Burkholderia mallei
lpl	Lactobacillus plantarum
lpj	Lactobacillus plantarum
lpt	Lactobacillus plantarum
lps	Lactobacillus plantarum
lpr	Lactobacillus plantarum
lpz	Lactobacillus plantarum
mga	Mycoplasma gallisepticum
mgh	Mycoplasma gallisepticum
mgf	Mycoplasma gallisepticum
mgn	Mycoplasma gallisepticum
mgs	Mycoplasma gallisepticum
mgt	Mycoplasma gallisepticum
mgv	Mycoplasma gallisepticum
mgw	Mycoplasma gallisepticum
cul	Corynebacterium ulcerans
cuc	Corynebacterium ulcerans
cue	Corynebacterium ulcerans
sis	Sulfolobus islandicus
sia	Sulfolobus islandicus
sim	Sulfolobus islandicus
sid	Sulfolobus islandicus
siy	Sulfolobus islandicus
sin	Sulfolobus islandicus
sii	Sulfolobus islandicus
sih	Sulfolobus islandicus
sir	Sulfolobus islandicus
sic	Sulfolobus islandicus
aat	Aggregatibacter actinomycetemcomitans
aao	Aggregatibacter actinomycetemcomitans
aan	Aggregatibacter actinomycetemcomitans
vch	Vibrio cholerae
vce	Vibrio cholerae
vcj	Vibrio cholerae
vco	Vibrio cholerae
vcr	Vibrio cholerae
vcm	Vibrio cholerae
vci	Vibrio cholerae
vcl	Vibrio cholerae
cgl	Corynebacterium glutamicum
cgb	Corynebacterium glutamicum
cgu	Corynebacterium glutamicum
cgt	Corynebacterium glutamicum
cgs	Corynebacterium glutamicum
cgg	Corynebacterium glutamicum
cgm	Corynebacterium glutamicum
xac	Xanthomonas citri
xci	Xanthomonas citri
cpu	Corynebacterium pseudotuberculosis
cpl	Corynebacterium pseudotuberculosis
cpg	Corynebacterium pseudotuberculosis
cpp	Corynebacterium pseudotuberculosis
cpk	Corynebacterium pseudotuberculosis
cpq	Corynebacterium pseudotuberculosis
cpx	Corynebacterium pseudotuberculosis
cpz	Corynebacterium pseudotuberculosis
cor	Corynebacterium pseudotuberculosis
cop	Corynebacterium pseudotuberculosis
cod	Corynebacterium pseudotuberculosis
cos	Corynebacterium pseudotuberculosis
coi	Corynebacterium pseudotuberculosis
coe	Corynebacterium pseudotuberculosis
cou	Corynebacterium pseudotuberculosis
ppu	Pseudomonas putida
ppf	Pseudomonas putida
ppg	Pseudomonas putida
ppw	Pseudomonas putida
ppt	Pseudomonas putida
ppb	Pseudomonas putida
ppi	Pseudomonas putida
ppx	Pseudomonas putida
rpa	Rhodopseudomonas palustris
rpb	Rhodopseudomonas palustris
rpc	Rhodopseudomonas palustris
rpd	Rhodopseudomonas palustris
rpe	Rhodopseudomonas palustris
rpt	Rhodopseudomonas palustris
rpx	Rhodopseudomonas palustris
cje	Campylobacter jejuni
cjb	Campylobacter jejuni
cjj	Campylobacter jejuni
cju	Campylobacter jejuni
cjn	Campylobacter jejuni
cji	Campylobacter jejuni
cjm	Campylobacter jejuni
cjs	Campylobacter jejuni
cjp	Campylobacter jejuni
cjr	Campylobacter jejuni
cjd	Campylobacter jejuni
cjz	Campylobacter jejuni
eco	Escherichia coli
ecj	Escherichia coli
ecd	Escherichia coli
ebw	Escherichia coli
ece	Escherichia coli
ecs	Escherichia coli
ecf	Escherichia coli
etw	Escherichia coli
elx	Escherichia coli
eoj	Escherichia coli
eoi	Escherichia coli
eoh	Escherichia coli
ecg	Escherichia coli
eok	Escherichia coli
elr	Escherichia coli
ecc	Escherichia coli
ecp	Escherichia coli
eci	Escherichia coli
ecv	Escherichia coli
ecx	Escherichia coli
ecw	Escherichia coli
ecm	Escherichia coli
ecy	Escherichia coli
ecr	Escherichia coli
ecq	Escherichia coli
eck	Escherichia coli
ect	Escherichia coli
eoc	Escherichia coli
eum	Escherichia coli
ecz	Escherichia coli
elo	Escherichia coli
eln	Escherichia coli
elh	Escherichia coli
ese	Escherichia coli
eso	Escherichia coli
esm	Escherichia coli
esl	Escherichia coli
ecl	Escherichia coli
ebr	Escherichia coli
ebd	Escherichia coli
eko	Escherichia coli
ekf	Escherichia coli
eab	Escherichia coli
edh	Escherichia coli
edj	Escherichia coli
eih	Escherichia coli
ena	Escherichia coli
elu	Escherichia coli
eun	Escherichia coli
elw	Escherichia coli
ell	Escherichia coli
elc	Escherichia coli
eld	Escherichia coli
elp	Escherichia coli
ebl	Escherichia coli
ebe	Escherichia coli
elf	Escherichia coli
bme	Brucella melitensis
bmi	Brucella melitensis
bmz	Brucella melitensis
bmg	Brucella melitensis
bmw	Brucella melitensis
sfl	Shigella flexneri
sfx	Shigella flexneri
sfv	Shigella flexneri
sfe	Shigella flexneri
mpa	Mycobacterium avium
mao	Mycobacterium avium
mav	Mycobacterium avium
spn	Streptococcus pneumoniae
spd	Streptococcus pneumoniae
spr	Streptococcus pneumoniae
spw	Streptococcus pneumoniae
spx	Streptococcus pneumoniae
sne	Streptococcus pneumoniae
spv	Streptococcus pneumoniae
snm	Streptococcus pneumoniae
sjj	Streptococcus pneumoniae
spp	Streptococcus pneumoniae
snt	Streptococcus pneumoniae
snc	Streptococcus pneumoniae
snb	Streptococcus pneumoniae
snp	Streptococcus pneumoniae
sni	Streptococcus pneumoniae
snv	Streptococcus pneumoniae
snx	Streptococcus pneumoniae
snd	Streptococcus pneumoniae
snu	Streptococcus pneumoniae
mhy	Mycoplasma hyopneumoniae
mhj	Mycoplasma hyopneumoniae
mhp	Mycoplasma hyopneumoniae
mhn	Mycoplasma hyopneumoniae
kpn	Klebsiella pneumoniae
kpu	Klebsiella pneumoniae
kpm	Klebsiella pneumoniae
kpp	Klebsiella pneumoniae
kpe	Klebsiella pneumoniae
kpo	Klebsiella pneumoniae
kpr	Klebsiella pneumoniae
kpj	Klebsiella pneumoniae
lla	Lactococcus lactis
llk	Lactococcus lactis
llt	Lactococcus lactis
lls	Lactococcus lactis
llc	Lactococcus lactis
llm	Lactococcus lactis
llr	Lactococcus lactis
lln	Lactococcus lactis
lli	Lactococcus lactis
sbl	Shewanella baltica
sbm	Shewanella baltica
sbn	Shewanella baltica
sbp	Shewanella baltica
sbt	Shewanella baltica
sbs	Shewanella baltica
sbb	Shewanella baltica
psa	Pseudomonas stutzeri
psz	Pseudomonas stutzeri
psr	Pseudomonas stutzeri
psc	Pseudomonas stutzeri
psj	Pseudomonas stutzeri
psh	Pseudomonas stutzeri
sag	Streptococcus agalactiae
san	Streptococcus agalactiae
sak	Streptococcus agalactiae
sgc	Streptococcus agalactiae
ctr	Chlamydia trachomatis
ctd	Chlamydia trachomatis
ctf	Chlamydia trachomatis
cta	Chlamydia trachomatis
cty	Chlamydia trachomatis
cra	Chlamydia trachomatis
ctb	Chlamydia trachomatis
ctl	Chlamydia trachomatis
cto	Chlamydia trachomatis
ctj	Chlamydia trachomatis
ctz	Chlamydia trachomatis
ctg	Chlamydia trachomatis
ctk	Chlamydia trachomatis
csw	Chlamydia trachomatis
ces	Chlamydia trachomatis
cfs	Chlamydia trachomatis
cfw	Chlamydia trachomatis
ctn	Chlamydia trachomatis
ctq	Chlamydia trachomatis
ctv	Chlamydia trachomatis
ctw	Chlamydia trachomatis
bte	Burkholderia thailandensis
btd	Burkholderia thailandensis
bps	Burkholderia pseudomallei
bpm	Burkholderia pseudomallei
bpl	Burkholderia pseudomallei
bpd	Burkholderia pseudomallei
bpr	Burkholderia pseudomallei
bpz	Burkholderia pseudomallei
bpq	Burkholderia pseudomallei
yen	Yersinia enterocolitica
yep	Yersinia enterocolitica
yey	Yersinia enterocolitica
bbv	Bifidobacterium breve
sau	Staphylococcus aureus
sav	Staphylococcus aureus
saw	Staphylococcus aureus
sah	Staphylococcus aureus
saj	Staphylococcus aureus
sam	Staphylococcus aureus
sas	Staphylococcus aureus
sar	Staphylococcus aureus
sac	Staphylococcus aureus
sax	Staphylococcus aureus
saa	Staphylococcus aureus
sao	Staphylococcus aureus
sae	Staphylococcus aureus
sad	Staphylococcus aureus
suu	Staphylococcus aureus
suv	Staphylococcus aureus
sue	Staphylococcus aureus
suj	Staphylococcus aureus
suk	Staphylococcus aureus
suc	Staphylococcus aureus
sut	Staphylococcus aureus
suq	Staphylococcus aureus
suz	Staphylococcus aureus
sud	Staphylococcus aureus
sux	Staphylococcus aureus
suw	Staphylococcus aureus
sug	Staphylococcus aureus
suf	Staphylococcus aureus
sab	Staphylococcus aureus
suy	Staphylococcus aureus
rri	Rickettsia rickettsii
rrj	Rickettsia rickettsii
rra	Rickettsia rickettsii
rrc	Rickettsia rickettsii
rrh	Rickettsia rickettsii
rrb	Rickettsia rickettsii
rrn	Rickettsia rickettsii
rrp	Rickettsia rickettsii
cla	Campylobacter lari
ppy	Paenibacillus polymyxa
ppm	Paenibacillus polymyxa
ppo	Paenibacillus polymyxa
lhe	Lactobacillus helveticus
lhl	Lactobacillus helveticus
lhr	Lactobacillus helveticus
lhv	Lactobacillus helveticus
ran	Riemerella anatipestifer
rai	Riemerella anatipestifer
rar	Riemerella anatipestifer
rag	Riemerella anatipestifer
rae	Riemerella anatipestifer
pae	Pseudomonas aeruginosa
pau	Pseudomonas aeruginosa
pap	Pseudomonas aeruginosa
pag	Pseudomonas aeruginosa
paf	Pseudomonas aeruginosa
pnc	Pseudomonas aeruginosa
pdk	Pseudomonas aeruginosa
psg	Pseudomonas aeruginosa
prp	Pseudomonas aeruginosa
fph	Francisella philomiragia
hin	Haemophilus influenzae
hit	Haemophilus influenzae
hip	Haemophilus influenzae
hiq	Haemophilus influenzae
hif	Haemophilus influenzae
hil	Haemophilus influenzae
hiu	Haemophilus influenzae
hie	Haemophilus influenzae
hiz	Haemophilus influenzae
spy	Streptococcus pyogenes
spz	Streptococcus pyogenes
spm	Streptococcus pyogenes
spg	Streptococcus pyogenes
sps	Streptococcus pyogenes
sph	Streptococcus pyogenes
spi	Streptococcus pyogenes
spj	Streptococcus pyogenes
spk	Streptococcus pyogenes
spf	Streptococcus pyogenes
spa	Streptococcus pyogenes
spb	Streptococcus pyogenes
stg	Streptococcus pyogenes
soz	Streptococcus pyogenes
stz	Streptococcus pyogenes
stx	Streptococcus pyogenes
yps	Yersinia pseudotuberculosis
ypi	Yersinia pseudotuberculosis
ypy	Yersinia pseudotuberculosis
ypb	Yersinia pseudotuberculosis
cff	Campylobacter fetus
det	Dehalococcoides mccartyi
deh	Dehalococcoides mccartyi
deb	Dehalococcoides mccartyi
dev	Dehalococcoides mccartyi
deg	Dehalococcoides mccartyi
dmc	Dehalococcoides mccartyi
dmd	Dehalococcoides mccartyi
btk	Bacillus thuringiensis
btl	Bacillus thuringiensis
btb	Bacillus thuringiensis
btt	Bacillus thuringiensis
btc	Bacillus thuringiensis
btf	Bacillus thuringiensis
btm	Bacillus thuringiensis
btg	Bacillus thuringiensis
bti	Bacillus thuringiensis
btn	Bacillus thuringiensis
ple	Candidatus Portiera aleyrodidarum
ply	Candidatus Portiera aleyrodidarum
plr	Candidatus Portiera aleyrodidarum
plo	Candidatus Portiera aleyrodidarum
pld	Candidatus Portiera aleyrodidarum
xoo	Xanthomonas oryzae
xom	Xanthomonas oryzae
xop	Xanthomonas oryzae
xor	Xanthomonas oryzae
smg	Candidatus Sulcia muelleri
sms	Candidatus Sulcia muelleri
smh	Candidatus Sulcia muelleri
sum	Candidatus Sulcia muelleri
smv	Candidatus Sulcia muelleri
sme	Sinorhizobium meliloti
smk	Sinorhizobium meliloti
smq	Sinorhizobium meliloti
smx	Sinorhizobium meliloti
smi	Sinorhizobium meliloti
hpy	Helicobacter pylori
heo	Helicobacter pylori
hpj	Helicobacter pylori
hpa	Helicobacter pylori
hps	Helicobacter pylori
hhp	Helicobacter pylori
hhq	Helicobacter pylori
hhr	Helicobacter pylori
hpg	Helicobacter pylori
hpp	Helicobacter pylori
hpb	Helicobacter pylori
hpl	Helicobacter pylori
hpc	Helicobacter pylori
hca	Helicobacter pylori
hpm	Helicobacter pylori
hpe	Helicobacter pylori
hpo	Helicobacter pylori
hpi	Helicobacter pylori
hpq	Helicobacter pylori
hpw	Helicobacter pylori
hpu	Helicobacter pylori
hef	Helicobacter pylori
hpf	Helicobacter pylori
heq	Helicobacter pylori
hex	Helicobacter pylori
hpt	Helicobacter pylori
hpz	Helicobacter pylori
hpv	Helicobacter pylori
hpx	Helicobacter pylori
hen	Helicobacter pylori
hph	Helicobacter pylori
heg	Helicobacter pylori
hpn	Helicobacter pylori
hep	Helicobacter pylori
heu	Helicobacter pylori
hes	Helicobacter pylori
hcn	Helicobacter pylori
hpd	Helicobacter pylori
hey	Helicobacter pylori
her	Helicobacter pylori
hei	Helicobacter pylori
hem	Helicobacter pylori
lcb	Lactobacillus casei
lcz	Lactobacillus casei
lcs	Lactobacillus casei
lce	Lactobacillus casei
lcw	Lactobacillus casei
lcl	Lactobacillus casei
